# Supplementary material for: Treatment of severe and moderate acute malnutrition in low- and middle-income settings: a systematic review, meta-analysis and Delphi process
Source: BMC Public Health. 2013 Sep 17;13(Suppl 3):S23. doi: 10.1186/1471-2458-13-S3-S23 (PMC3847503; doi:10.1186/1471-2458-13-S3-S23)
Supplement: Additional file 2 — Forest plots for all meta-analysis included in review [file 1471-2458-13-S3-S23-S2.xls]

## Sheet: SAM & MAM
Study Identifiers							Participant characteristics										Study details		RCT (high score)								If cluster RCT		If follow-up study (RCT cRCT or cohort)				Completeness of outcome data	NOTES	Selective outcome reporting	NOTES	Other Potential Bias (notes)	Other						Groups (description of treatment)
																														Quasi-experimental (moderate) or Observational (low)								Intervention category	Treatment prior to admission to the study?	Length of follow-up	Criteria for discharge or graduation from intervention?	Coverage of intervention	Intervention delivered through routine health system?
First Author	Year of pub	Title	Years of study	Country	Location within country	Urban, rural or mixed	Age range	Definition of acute malnutrition	Other inclusion criteria	Classification of degree of acute malnutrition at enrollment? (SAM, MAM or Both)	Edema included? (All, Some, None)	Exclusions (ie. Edema, by severity, disease states)	Co-morbidities	Co-interventions	Subgroup analyses reported?	Subgroup/stratum, if applicable	Study design category	Brief description of study (recruitment, how participants were followed, etc)	Adequate randomization?	NOTES	Allocation concealed?	NOTES	Assessment blinded?	NOTES	Intent to treat analysis?	NOTES	Cluster RCT results adjusted for clustering?	If cluster RCT are there more than 12 units for analysis?	Minimal loss to follow up? (>20% is serious limitation)	Study design	Adjustment for confounding?	Reverse causality (exposure and outcome measured at the same time)												A	Macronutrient content of diet	Micronutrient content of diet	Other foods eaten?	B	Macronutrient content of diet
Therapeutic Feeding with Ready-to-Use Therapuetic Food
Ciliberto	2005	Comparison of home-based therapy with ready-to-use therapeutic food with standard therapy in the treatment of malnourished Malawian children: a controlled, clinical effectiveness trial	December 2002 - June 2003	Malawi	Various	Rural ("small towns and rural areas")	10-60m	WHZ <-2 (SAM = WHZ <-3)	WHZ <-2, mild edema or both and good appetite	SAM and MAM	Some	Severe edema (>0.5 pitting edema on dorsum of foot), evidence of systemic infection, anorexia		Some rec'd NRU treatment prior to enrolment	Yes (Severe Malnutrition)	SAM	Quasi-experimental	2 NRUs began enrolling Dec 2002, an additional NRU began participating every 3wks 6/7 NRUs offered standard therapy to those enrolled in first 3 weeks of study, RUTF in following 8 weeks. 1 NRU offered RUTF throughout Caretakers returned for re-assessment every 2w, all children discharged after reaching WHZ >0 based on admission height or 8w, whichever sooner. All children who reached WHZ>-2 aske…													Adjusted for age, sex, edema, recent inpatient admission in NRU, month of admission and WHZ on admission	Low risk	Low risk	ITT analysis (authors state that all children randomized were analyzed, but aren't clear about their methods for imputing missing outcome data)	Low risk	Includes all children in analysis and all outcomes are reported		Therapeutic food	Some (45% of children in intervention, all children in standard) rec'd NRU inpatient treatment prior to enrolment	First followed up for 8w or WHZ >0, death or clinical relapse Those who reached WHZ >-2 were asked to return 6m later for follow-up measurement	WHZ >0 or end of 8w period	N/A	Yes (through NRU)	Standard treatment: All received inpatient treatment in NRU (details not given); upon discharge, Corn-soy blend given (80% maize, 20% soy) to be consumed 7 times per day	Not specified	Supplemented with vitamins and minerals according to specifications of World Food Programme	Typically not diluted or eaten with other foods	RUTF (45% recevied inpatient care first, remainder admitted directly from community)	733kJ/kg/d (175 kcal/kg/d), 5.3g protein
Ciliberto	2005	Comparison of home-based therapy with ready-to-use therapeutic food with standard therapy in the treatment of malnourished Malawian children: a controlled, clinical effectiveness trial	December 2002 - June 2003	Malawi	Various	Rural ("small towns and rural areas")	10-60m	WHZ <-2 (SAM = WHZ <-3)	WHZ <-2, mild edema or both and good appetite	SAM and MAM	Some	Severe edema (>0.5 pitting edema on dorsum of foot), evidence of systemic infection, anorexia		Some rec'd NRU treatment prior to enrolment	Yes (Severe Malnutrition)	SAM	Quasi-experimental	2 NRUs began enrolling Dec 2002, an additional NRU began participating every 3wks 6/7 NRUs offered standard therapy to those enrolled in first 3 weeks of study, RUTF in following 8 weeks. 1 NRU offered RUTF throughout Caretakers returned for re-assessment every 2w, all children discharged after reaching WHZ >0 based on admission height or 8w, whichever sooner. All children who reached WHZ>-2 aske…														Low risk	Low risk	ITT analysis (authors state that all children randomized were analyzed, but aren't clear about their methods for imputing missing outcome data)	Low risk	Includes all children in analysis and all outcomes are reported		Therapeutic food	Some (45% of children in intervention, all children in standard) rec'd NRU inpatient treatment prior to enrolment	First followed up for 8w or WHZ >0, death or clinical relapse Those who reached WHZ >-2 were asked to return 6m later for follow-up measurement	WHZ >0 or end of 8w period	N/A	Yes (through NRU)	Standard treatment: All received inpatient treatment in NRU (details not given); upon discharge, Corn-soy blend given (80% maize, 20% soy) to be consumed 7 times per day	Not specified	Supplemented with vitamins and minerals according to specifications of World Food Programme	Typically not diluted or eaten with other foods	RUTF (45% recevied inpatient care first, remainder admitted directly from community)	733kJ/kg/d, 5.3g protein
Ciliberto	2005	Comparison of home-based therapy with ready-to-use therapeutic food with standard therapy in the treatment of malnourished Malawian children: a controlled, clinical effectiveness trial	December 2002 - June 2003	Malawi	Various	Rural ("small towns and rural areas")	10-60m	WHZ <-2 (SAM = WHZ <-3)	WHZ <-2, mild edema or both and good appetite	SAM and MAM	Some	Severe edema (>0.5 pitting edema on dorsum of foot), evidence of systemic infection, anorexia		Some rec'd NRU treatment prior to enrolment	Yes (Severe Malnutrition)	SAM	Quasi-experimental	2 NRUs began enrolling Dec 2002, an additional NRU began participating every 3wks 6/7 NRUs offered standard therapy to those enrolled in first 3 weeks of study, RUTF in following 8 weeks. 1 NRU offered RUTF throughout Caretakers returned for re-assessment every 2w, all children discharged after reaching WHZ >0 based on admission height or 8w, whichever sooner. All children who reached WHZ>-2 aske…														Low risk	Low risk	ITT analysis (authors state that all children randomized were analyzed, but aren't clear about their methods for imputing missing outcome data)	Low risk	Includes all children in analysis and all outcomes are reported		Therapeutic food	Some (45% of children in intervention, all children in standard) rec'd NRU inpatient treatment prior to enrolment	First followed up for 8w or WHZ >0, death or clinical relapse Those who reached WHZ >-2 were asked to return 6m later for follow-up measurement	WHZ >0 or end of 8w period	N/A	Yes (through NRU)	Standard treatment: All received inpatient treatment in NRU (details not given); upon discharge, Corn-soy blend given (80% maize, 20% soy) to be consumed 7 times per day	Not specified	Supplemented with vitamins and minerals according to specifications of World Food Programme	Typically not diluted or eaten with other foods	RUTF (45% recevied inpatient care first, remainder admitted directly from community)	733kJ/kg/d, 5.3g protein
Ciliberto	2005	Comparison of home-based therapy with ready-to-use therapeutic food with standard therapy in the treatment of malnourished Malawian children: a controlled, clinical effectiveness trial	December 2002 - June 2003	Malawi	Various	Rural ("small towns and rural areas")	10-60m	WHZ <-2 (SAM = WHZ <-3)	WHZ <-2, mild edema or both and good appetite	SAM and MAM	Some	Severe edema (>0.5 pitting edema on dorsum of foot), evidence of systemic infection, anorexia		Some rec'd NRU treatment prior to enrolment	Yes (Severe Malnutrition)	SAM	Quasi-experimental	2 NRUs began enrolling Dec 2002, an additional NRU began participating every 3wks 6/7 NRUs offered standard therapy to those enrolled in first 3 weeks of study, RUTF in following 8 weeks. 1 NRU offered RUTF throughout Caretakers returned for re-assessment every 2w, all children discharged after reaching WHZ >0 based on admission height or 8w, whichever sooner. All children who reached WHZ>-2 aske…														Low risk	Low risk	ITT analysis (authors state that all children randomized were analyzed, but aren't clear about their methods for imputing missing outcome data)	Low risk	Includes all children in analysis and all outcomes are reported		Therapeutic food	Some (45% of children in intervention, all children in standard) rec'd NRU inpatient treatment prior to enrolment	First followed up for 8w or WHZ >0, death or clinical relapse Those who reached WHZ >-2 were asked to return 6m later for follow-up measurement	WHZ >0 or end of 8w period	N/A	Yes (through NRU)	Standard treatment: All received inpatient treatment in NRU (details not given); upon discharge, Corn-soy blend given (80% maize, 20% soy) to be consumed 7 times per day	Not specified	Supplemented with vitamins and minerals according to specifications of World Food Programme	Typically not diluted or eaten with other foods	RUTF (45% recevied inpatient care first, remainder admitted directly from community)	733kJ/kg/d, 5.3g protein
Ciliberto	2005	Comparison of home-based therapy with ready-to-use therapeutic food with standard therapy in the treatment of malnourished Malawian children: a controlled, clinical effectiveness trial	December 2002 - June 2003	Malawi	Various	Rural ("small towns and rural areas")	10-60m	WHZ <-2 (SAM = WHZ <-3)	WHZ <-2, mild edema or both and good appetite	SAM and MAM	Some	Severe edema (>0.5 pitting edema on dorsum of foot), evidence of systemic infection, anorexia		Some rec'd NRU treatment prior to enrolment	Yes (Severe Malnutrition)	SAM	Quasi-experimental	2 NRUs began enrolling Dec 2002, an additional NRU began participating every 3wks 6/7 NRUs offered standard therapy to those enrolled in first 3 weeks of study, RUTF in following 8 weeks. 1 NRU offered RUTF throughout Caretakers returned for re-assessment every 2w, all children discharged after reaching WHZ >0 based on admission height or 8w, whichever sooner. All children who reached WHZ>-2 aske…														Low risk	Low risk	ITT analysis (authors state that all children randomized were analyzed, but aren't clear about their methods for imputing missing outcome data)	Low risk	Includes all children in analysis and all outcomes are reported		Therapeutic food	Some (45% of children in intervention, all children in standard) rec'd NRU inpatient treatment prior to enrolment	First followed up for 8w or WHZ >0, death or clinical relapse Those who reached WHZ >-2 were asked to return 6m later for follow-up measurement	WHZ >0 or end of 8w period	N/A	Yes (through NRU)	Standard treatment: All received inpatient treatment in NRU (details not given); upon discharge, Corn-soy blend given (80% maize, 20% soy) to be consumed 7 times per day	Not specified	Supplemented with vitamins and minerals according to specifications of World Food Programme	Typically not diluted or eaten with other foods	RUTF (45% recevied inpatient care first, remainder admitted directly from community)	733kJ/kg/d, 5.3g protein
Diop	2003	Comparison of the efficacy of a solid ready-to-use food and a liquid, milk-based diet for the rehabilitation of severely malnourished children: a randomized trial	March - September 2001	Senegal	Dakar	Urban	6-36m	WHZ </= -2		Both	No			Vitamin A, folic acid, antibiotics, measles vaccine, iron and 3 meals/d			RCT	Participants were identified through clinic that is attached to feeding centre	Unclear risk	Randomized from computer-generated random number list, children w/ odd inclusion numbers corresponding to odd number in random number list given F100, even numbers given RUTF. Does not describle how children were given inclusion number.	Unclear risk	Not described	Low risk	Not blinded, but should not effect outcomes	High risk	Children who left unit, died, or were transferred were excluded from analysis			~15%				Unclear risk	moderate loss to follow-up, similar in both groups, similar reasons However, ITT analysis was not done, children excluded.	Unclear risk	protocol not described		Therapeutic food	Inpatient treatment according to WHO protocol for avg 1.6d (range: 1-4d)	Until discharge	WHZ >-1.5		Yes (through clinic's rehab feeding unit)	F100	414kJ/100g, 2.5g protein/100g, 5g fat/100g Similar content/MJ to RUTF	Fortified Given iron sulphate supplement 60mg	Yes (3 meals/d)	RUTF	2281 kJ/100g, 13.6g protein/100g, 35.7g fat/100g Similar content per MJ for F100
Sandige	2004	Home-Based Treatment of Malnourished Malawian Children with Locally Produced or Imported Ready-to-Use Food	April - August 2002 (to 16w after)	Malawi	Blantyre	Urban or peri-urban?	1-5y	WHZ <-2 or edema (for children referred from outpatient treatment centre only)	WHZ <-3 or edema	SAM	Some		Some HIV				Quasi-experimental	Children were systematically allocated to 2 treatment groups, mothers returned to clinic every 2w, weight measured fortnightly, MUAC and length every 4w Even # entries rec'd locally produced, odd # entries rec'd imported												Systematic, quasi-experimental cohort	No, but authors state that provided investigator does not play role in allocating treatment, systematic allocation is likely to be as reliable as randomization	Unlikely	Low risk	Outcome data is ITT, all children included	High risk	Do not report on LTF for HIV+ children, do not report on deaths of HIV+ children	Does not give info on how many children came from NRU, cannot say if groups were comparable	Therapeutic food	Some children were discharged from NRU prior to study	Up to 16w	Reached target weight (corresponding to WHZ >-0.5), required readmission to NRU, failed to reach WHZ >-0.5 after 16w, or died		Yes	Locally produced RUTF	2,190 j/100g of food, 13g protein/100g food, 29g fat/100g food *children rec'd 733kJ/kg/d (equivalent 175kcal/kg/d), 5.3g protein/kg/d	Fortified with CMV from Nutriset	No other foods eaten	Imported RUTF	2,280J/100g food, 14g protein/100g food, 36g fat/100g food *children rec'd 733kJ/kg/d (equivalent 175kcal/kg/d), 5.3g protein/kg/d
Diop	2004	Home-based rehabilitation for severely malnourished children using locally made ready-to-use therapeutic food	February - July 2003	Senegal	Dakar	Urban	6-59mo	WFH < 70% NCHS reference and/or edema	not specified	SAM	some	not specified	not specified	Not specified	no	no	RCT	While in inpatient treatment, children were randomized to receive either locally-produced or imported RUTF	Unclear risk	Randomized from computer-generated random number list, children w/ odd inclusion numbers corresponding to odd number in random number list given F100, even numbers given RUTF. Does not describle how children were given inclusion number.	Unclear risk	Not described	Low risk	Not blinded, but should not effect outcomes	high risk	excluded children from the analysis (deaths, transferred and dropped out)			~7.5%				Low risk		Low risk	Reports outcomes described in protocol		Therapeutic food	treated in inpatient facility for 1 week prior to enrollment (according to WHO recommendations; given F75 6 times a day and ReSoMal for dehydration)	Variable	until WFH => 85% of NCHS reference			locally produced RUTF made from skimmed milk powder, vegetable oil, peanut butter, sugar	mean energy intake: 3434.2 kJ ± 1392.3 733kJ/kg/d	fortified with CMV (nutriset). Same micronutrient content as imported product	not specified	Plumpy nut	mean energy intake: 3181.2 kJ ± 962 733kJ/kg/d
Diop	2004	Home-based rehabilitation for severely malnourished children using locally made ready-to-use therapeutic food	February - July 2003	Senegal	Dakar	Urban	6-59mo	WFH < 70% NCHS reference and/or edema	not specified	SAM	some	not specified	not specified	Not specified	no	no	RCT	While in inpatient treatment, children were randomized to receive either locally-produced or imported RUTF	Unclear risk	Randomized from computer-generated random number list, children w/ odd inclusion numbers corresponding to odd number in random number list given F100, even numbers given RUTF. Does not describle how children were given inclusion number.	Unclear risk	Not described	Low risk	Not blinded, but should not effect outcomes	high risk	excluded children from the analysis (deaths, transferred and dropped out)			~7.5%				Low risk		Low risk	Reports outcomes described in protocol		Therapeutic food	treated in inpatient facility for 1 week prior to enrollment (according to WHO recommendations; given F75 6 times a day and ReSoMal for dehydration)	Variable	until WFH => 85% of NCHS reference			locally produced RUTF made from skimmed milk powder, vegetable oil, peanut butter, sugar	mean energy intake: 3434.2 kJ ± 1392.3 733kJ/kg/d	fortified with CMV (nutriset). Same micronutrient content as imported product	not specified	Plumpy nut	mean energy intake: 3181.2 kJ ± 962 733kJ/kg/d
Manary	2004	Home based therapy for severe malnutrition with ready-to-use food	January to October 2001	Malawi	Blantyre	Urban	12-60m	WHZ <-3 or edema		SAM	Some	HIV					Quasi-experimental	Children discharged from NRU at hospital were systematically allocated to receive RUTF, RUSF or CSB. Mothers & children returned to the clinic every 14d for anthropometric measurements and health assessment.							Yes	Author includes all children who rec'd intervention w/ SAM in emailed data				Quasi-experimental	Systematic allocation should come close to randomization, shouldn't need to be adjusted for confounders	No	Low risk	Received all data	Low risk	Received all data	None	Therapeutic Food	Yes, in NRU	Up to 16w or WHZ >-2, clinical relapse, death or transfer, whichever occurred sooner	WHZ >0	N/A	Yes	Treated in NRU first for complications, then eligible for home-based treatment: CSB given in ample mounts		Some fortification	Yes	Treated in NRU first for complications, then eligible for home-based treatment: RUTF	733kJ/kg/d
Manary	2004	Home based therapy for severe malnutrition with ready-to-use food	January to October 2001	Malawi	Blantyre	Urban	12-60m	WHZ <-3 or edema		SAM	Some	HIV					Quasi-experimental	Children discharged from NRU at hospital were systematically allocated to receive RUTF, RUSF or CSB. Mothers & children returned to the clinic every 14d for anthropometric measurements and health assessment.							Yes	Author includes all children who rec'd intervention w/ SAM in emailed data				Quasi-experimental	Systematic allocation should come close to randomization, shouldn't need to be adjusted for confounders	No	Low risk	Received all data	Low risk	Received all data	None	Therapeutic Food	Yes, in NRU	Up to 16w or WHZ >-2, clinical relapse, death or transfer, whichever occurred sooner	WHZ >0	N/A	Yes	Treated in NRU first for complications, then eligible for home-based treatment: CSB given in ample mounts		Some fortification		Treated in NRU first for complications, then eligible for home-based treatment: RUTF	733kJ/kg/d
Manary	2004	Home based therapy for severe malnutrition with ready-to-use food	January to October 2001	Malawi	Blantyre	Urban	12-60m	WHZ <-3 or edema		SAM	Some	HIV					Quasi-experimental	Children discharged from NRU at hospital were systematically allocated to receive RUTF, RUSF or CSB. Mothers & children returned to the clinic every 14d for anthropometric measurements and health assessment.							Yes	Author includes all children who rec'd intervention w/ SAM in emailed data				Quasi-experimental	Systematic allocation should come close to randomization, shouldn't need to be adjusted for confounders	No	Low risk	Received all data	Low risk	Received all data	None	Therapeutic Food	Yes, in NRU	Up to 16w or WHZ >-2, clinical relapse, death or transfer, whichever occurred sooner	WHZ >0	N/A	Yes	Treated in NRU first for complications, then eligible for home-based treatment: CSB given in ample mounts		Some fortification		Treated in NRU first for complications, then eligible for home-based treatment: RUTF	733kJ/kg/d
Manary	2004	Home based therapy for severe malnutrition with ready-to-use food	January to October 2001	Malawi	Blantyre	Urban	12-60m	WHZ <-3 or edema		SAM	Some	HIV					Quasi-experimental	Children discharged from NRU at hospital were systematically allocated to receive RUTF, RUSF or CSB. Mothers & children returned to the clinic every 14d for anthropometric measurements and health assessment.							Yes	Author includes all children who rec'd intervention w/ SAM in emailed data				Quasi-experimental	Systematic allocation should come close to randomization, shouldn't need to be adjusted for confounders	No	Low risk	Received all data	Low risk	Received all data	None	Therapeutic Food	Yes, in NRU	Up to 16w or WHZ >-2, clinical relapse, death or transfer, whichever occurred sooner	WHZ >0	N/A	Yes	Treated in NRU first for complications, then eligible for home-based treatment: CSB given in ample mounts		Some fortification		Treated in NRU first for complications, then eligible for home-based treatment: RUTF	733kJ/kg/d
Manary	2004	Home based therapy for severe malnutrition with ready-to-use food	January to October 2001	Malawi	Blantyre	Urban	12-60m	WHZ <-3 or edema		SAM	Some	HIV					Quasi-experimental	Children discharged from NRU at hospital were systematically allocated to receive RUTF, RUSF or CSB. Mothers & children returned to the clinic every 14d for anthropometric measurements and health assessment.							Yes	Author includes all children who rec'd intervention w/ SAM in emailed data				Quasi-experimental	Systematic allocation should come close to randomization, shouldn't need to be adjusted for confounders	No	Low risk	Received all data	Low risk	Received all data	None	Therapeutic Food	Yes, in NRU	Up to 16w or WHZ >-2, clinical relapse, death or transfer, whichever occurred sooner	WHZ >0	N/A	Yes	Treated in NRU first for complications, then eligible for home-based treatment: CSB given in ample mounts		Some fortification		Treated in NRU first for complications, then eligible for home-based treatment: RUTF	733kJ/kg/d
Manary	2004	Home based therapy for severe malnutrition with ready-to-use food	January to October 2001	Malawi	Blantyre	Urban	12-60m	WHZ <-3 or edema		SAM	Some	HIV					Quasi-experimental	Children discharged from NRU at hospital were systematically allocated to receive RUTF, RUSF or CSB. Mothers & children returned to the clinic every 14d for anthropometric measurements and health assessment.							Yes	Author includes all children who rec'd intervention w/ SAM in emailed data				Quasi-experimental	Systematic allocation should come close to randomization, shouldn't need to be adjusted for confounders	No	Low risk	Received all data	Low risk	Received all data	None	Therapeutic Food	Yes, in NRU	Up to 16w or WHZ >-2, clinical relapse, death or transfer, whichever occurred sooner	WHZ >0	N/A	Yes	Treated in NRU first for complications, then eligible for home-based treatment: CSB given in ample mounts		Some fortification		Treated in NRU first for complications, then eligible for home-based treatment: RUTF	733kJ/kg/d
Ndekha	2005	Home-based therapy with ready-to-use therapeutic food is of beenfit to malnourished, HIV-infected Malawian children	January - September 2001	Malawi	Blantyre	Urban	12-60m	WHZ <-3 or edema	HIV+	SAM	Some			NRU treatment, treatment for any infectious and metabolic complications			Quasi-experimental	Children discharged from NRU at hospital were systematically allocated to receive RUTF, RUSF or CSB. Mothers & children returned to the clinica every 14d for anthropometric measurements and health assessment					Low risk	Physician blinded to assigned intervention	Yes	Author includes all children who rec'd intervention with SAM and HIV+ in emailed data				Quasi-experimental	Systematic allocation should come close to randomization, shouldn't need to be adjusted for confounders	No	Low risk	Rec'd all data	Low risk	Rec'd all data	None	Therapeutic Food	Yes, in NRU	Up to 16w, reached 100% WFH, relapsed requiring re-admission ot the hospital or died	100% WFH	N/A	?	Treated in NRU first for complications, then eligible for home-based treatment: CSB given in ample mounts			Yes?	Treated in NRU first for complications, then eligible for home-based treatment: RUTF	733kJ/kg/d
Ndekha	2005	Home-based therapy with ready-to-use therapeutic food is of beenfit to malnourished, HIV-infected Malawian children	January - September 2001	Malawi	Blantyre	Urban	12-60m	WHZ <-3 or edema	HIV+	SAM	Some			NRU treatment, treatment for any infectious and metabolic complications			Quasi-experimental	Children discharged from NRU at hospital were systematically allocated to receive RUTF, RUSF or CSB. Mothers & children returned to the clinica every 14d for anthropometric measurements and health assessment					Low risk	Physician blinded to assigned intervention	Yes	Author includes all children who rec'd intervention with SAM and HIV+ in emailed data				Quasi-experimental	Systematic allocation should come close to randomization, shouldn't need to be adjusted for confounders	No	Low risk	Rec'd all data	Low risk	Rec'd all data	None	Therapeutic Food	Yes, in NRU	Up to 16w, reached 100% WFH, relapsed requiring re-admission ot the hospital or died	100% WFH	N/A	?	Treated in NRU first for complications, then eligible for home-based treatment: CSB given in ample mounts			Yes?	Treated in NRU first for complications, then eligible for home-based treatment: RUTF	733kJ/kg/d
Ndekha	2005	Home-based therapy with ready-to-use therapeutic food is of beenfit to malnourished, HIV-infected Malawian children	January - September 2001	Malawi	Blantyre	Urban	12-60m	WHZ <-3 or edema	HIV+	SAM	Some			NRU treatment, treatment for any infectious and metabolic complications			Quasi-experimental	Children discharged from NRU at hospital were systematically allocated to receive RUTF, RUSF or CSB. Mothers & children returned to the clinica every 14d for anthropometric measurements and health assessment					Low risk	Physician blinded to assigned intervention	Yes	Author includes all children who rec'd intervention with SAM and HIV+ in emailed data				Quasi-experimental	Systematic allocation should come close to randomization, shouldn't need to be adjusted for confounders	No	Low risk	Rec'd all data	Low risk	Rec'd all data	None	Therapeutic Food	Yes, in NRU	Up to 16w, reached 100% WFH, relapsed requiring re-admission ot the hospital or died	100% WFH	N/A	?	Treated in NRU first for complications, then eligible for home-based treatment: CSB given in ample mounts			Yes?	Treated in NRU first for complications, then eligible for home-based treatment: RUTF	733kJ/kg/d
Ndekha	2005	Home-based therapy with ready-to-use therapeutic food is of beenfit to malnourished, HIV-infected Malawian children	January - September 2001	Malawi	Blantyre	Urban	12-60m	WHZ <-3 or edema	HIV+	SAM	Some			NRU treatment, treatment for any infectious and metabolic complications			Quasi-experimental	Children discharged from NRU at hospital were systematically allocated to receive RUTF, RUSF or CSB. Mothers & children returned to the clinica every 14d for anthropometric measurements and health assessment					Low risk	Physician blinded to assigned intervention	Yes	Author includes all children who rec'd intervention with SAM and HIV+ in emailed data				Quasi-experimental	Systematic allocation should come close to randomization, shouldn't need to be adjusted for confounders	No	Low risk	Rec'd all data	Low risk	Rec'd all data	None	Therapeutic Food	Yes, in NRU	Up to 16w, reached 100% WFH, relapsed requiring re-admission ot the hospital or died	100% WFH	N/A	?	Treated in NRU first for complications, then eligible for home-based treatment: CSB given in ample mounts			Yes?	Treated in NRU first for complications, then eligible for home-based treatment: RUTF	733kJ/kg/d
Ndekha	2005	Home-based therapy with ready-to-use therapeutic food is of beenfit to malnourished, HIV-infected Malawian children	January - September 2001	Malawi	Blantyre	Urban	12-60m	WHZ <-3 or edema	HIV+	SAM	Some			NRU treatment, treatment for any infectious and metabolic complications			Quasi-experimental	Children discharged from NRU at hospital were systematically allocated to receive RUTF, RUSF or CSB. Mothers & children returned to the clinica every 14d for anthropometric measurements and health assessment					Low risk	Physician blinded to assigned intervention	Yes	Author includes all children who rec'd intervention with SAM and HIV+ in emailed data				Quasi-experimental	Systematic allocation should come close to randomization, shouldn't need to be adjusted for confounders	No	Low risk	Rec'd all data	Low risk	Rec'd all data	None	Therapeutic Food	Yes, in NRU	Up to 16w, reached 100% WFH, relapsed requiring re-admission ot the hospital or died	100% WFH	N/A	?	Treated in NRU first for complications, then eligible for home-based treatment: CSB given in ample mounts			Yes?	Treated in NRU first for complications, then eligible for home-based treatment: RUTF	733kJ/kg/d
Ndekha	2005	Home-based therapy with ready-to-use therapeutic food is of beenfit to malnourished, HIV-infected Malawian children	January - September 2001	Malawi	Blantyre	Urban	12-60m	WHZ <-3 or edema	HIV+	SAM	Some			NRU treatment, treatment for any infectious and metabolic complications			Quasi-experimental	Children discharged from NRU at hospital were systematically allocated to receive RUTF, RUSF or CSB. Mothers & children returned to the clinica every 14d for anthropometric measurements and health assessment					Low risk	Physician blinded to assigned intervention	Yes	Author includes all children who rec'd intervention with SAM and HIV+ in emailed data				Quasi-experimental	Systematic allocation should come close to randomization, shouldn't need to be adjusted for confounders	No	Low risk	Rec'd all data	Low risk	Rec'd all data	None	Therapeutic Food	Yes, in NRU	Up to 16w, reached 100% WFH, relapsed requiring re-admission ot the hospital or died	100% WFH	N/A	?	Treated in NRU first for complications, then eligible for home-based treatment: CSB given in ample mounts			Yes?	Treated in NRU first for complications, then eligible for home-based treatment: RUTF	733kJ/kg/d
Supplementary Feeding with Ready-to-Use Supplementary Food
Karakochuk	2012	Treatment of moderate acute malnutrition with ready-to-use supplementary food results in higher overall recovery rates compared with a corn-soya blend in children in southern Ethiopia: an operations research trial	Recruitment from April 2009 - October 2009	Ethiopia	10 health centers and health post in northern region of Sidama zone	Not specified	6-60m	MUAC <135mm and WFH >/= 70%, <80%		MAM	None	MUAC <110mm, bilateral pitting edema, other complications, transferred from therapeutic feeding programs, any condition preventing safe ingestion of either food (i.e. peanut allergy), with complications or severe malnutrition					Cluster RCT	Children were screened by MUAC & then those with WFH 70-80% were enrolled in program. Districts randomly allocated to CSB or RUTF using blinded draw from opaque bag. Intervention was distributed bi-weekly - anthropometric measurements were taken at each food disbursement. Program lasted 16w	Low risk	Randomization using blinded draw out of opaque bag. Two districts were profiled to ensure comparability by livelihood and food security measures.	Low risk	Opaque bag	Unclear risk	Although assessment not blinded, unlikely to affect outcomes	Yes	*By author's definition	Yes by using robust standards errors	No (2 districts, 10 health posts)	Yes (~7%)				Unclear risk	Authors say intent-to-treat analysis, however there is 3-4% missing/incomplete data	Unclear risk	Only primary objective (not secondary) described in protocol	Unclear whether districts were urban, rural or mixed & SES indicators - could bias results.	Therapeutic food	No	16 weeks	End of 16 week period or WFH >/= 85% on two consecutive visits		Yes (through existing health centres)	CSB	1413kcal, 47g protein, 50g fat / 300g CSB + 32g oil ** to be shared by family	Fortified	Not specified	RUSF (Supplemental Plumpy)	500kcal, 12.5g/protein, 32.9g fat for each 92g serving
Karakochuk	2012	Treatment of moderate acute malnutrition with ready-to-use supplementary food results in higher overall recovery rates compared with a corn-soya blend in children in southern Ethiopia: an operations research trial	Recruitment from April 2009 - October 2009	Ethiopia	11 health centers and health post in northern region of Sidama zone	Not specified	6-60m	MUAC <135mm and WFH >/= 70%, <80%		MAM	None	MUAC <110mm, bilateral pitting edema, other complications, transferred from therapeutic feeding programs, any condition preventing safe ingestion of either food (i.e. peanut allergy), with complications or severe malnutrition					Cluster RCT	Children were screened by MUAC & then those with WFH 70-80% were enrolled in program. Districts randomly allocated to CSB or RUTF using blinded draw from opaque bag. Intervention was distributed bi-weekly - anthropometric measurements were taken at each food disbursement. Program lasted 16w	Low risk	Randomization using blinded draw out of opaque bag. Two districts were profiled to ensure comparability by livelihood and food security measures.	Low risk	Opaque bag	Unclear risk	Although assessment not blinded, unlikely to affect outcomes	Yes	*By author's definition	Yes by using robust standards errors	No (2 districts, 10 health posts)	Yes (~7%)				Unclear risk	Authors say intent-to-treat analysis, however there is 3-4% missing/incomplete data	Unclear risk	Only primary objective (not secondary) described in protocol	Unclear whether districts were urban, rural or mixed & SES indicators - could bias results.	Therapeutic food	No	16 weeks	End of 16 week period or WFH >/= 85% on two consecutive visits		Yes (through existing health centres)	CSB	1413kcal, 47g protein, 50g fat / 300g CSB + 32g oil ** to be shared by family	Fortified	Not specified	RUSF (Supplemental Plumpy)	500kcal, 12.5g/protein, 32.9g fat for each 92g serving
Karakochuk	2012	Treatment of moderate acute malnutrition with ready-to-use supplementary food results in higher overall recovery rates compared with a corn-soya blend in children in southern Ethiopia: an operations research trial	Recruitment from April 2009 - October 2009	Ethiopia	12 health centers and health post in northern region of Sidama zone	Not specified	6-60m	MUAC <135mm and WFH >/= 70%, <80%		MAM	None	MUAC <110mm, bilateral pitting edema, other complications, transferred from therapeutic feeding programs, any condition preventing safe ingestion of either food (i.e. peanut allergy), with complications or severe malnutrition					Cluster RCT	Children were screened by MUAC & then those with WFH 70-80% were enrolled in program. Districts randomly allocated to CSB or RUTF using blinded draw from opaque bag. Intervention was distributed bi-weekly - anthropometric measurements were taken at each food disbursement. Program lasted 16w	Low risk	Randomization using blinded draw out of opaque bag. Two districts were profiled to ensure comparability by livelihood and food security measures.	Low risk	Opaque bag	Unclear risk	Although assessment not blinded, unlikely to affect outcomes	Yes	*By author's definition	Yes by using robust standards errors	No (2 districts, 10 health posts)	Yes (~7%)				Unclear risk	Authors say intent-to-treat analysis, however there is 3-4% missing/incomplete data	Unclear risk	Only primary objective (not secondary) described in protocol	Unclear whether districts were urban, rural or mixed & SES indicators - could bias results.	Therapeutic food	No	16 weeks	End of 16 week period or WFH >/= 85% on two consecutive visits		Yes (through existing health centres)	CSB	1413kcal, 47g protein, 50g fat / 300g CSB + 32g oil ** to be shared by family	Fortified	Not specified	RUSF (Supplemental Plumpy)	500kcal, 12.5g/protein, 32.9g fat for each 92g serving
Lagrone	2012	A novel fortified blended flour, corn-soy blend "plus-plus," is not inferior to lipid-based ready-to-use supplementary foods for the treatment of moderate acute malnutrition in Malawian children	October 2009 - December 2010	Malawi	Southern	Rural	6-59m	Weight-for-height z-score between -2 and -3 without edema WHO growth standards		MAM	None	Excluded if they had edema, were simultaneously involved in another research trial, had chronic debilitating illness (other than HIV or TB), had history of peanut allergy or rec'd therapy for acute malnutrition within month prior to enrollment		Education on illness, benefits of supplementary feeding, how to store unused food, not to share, etc.			RCT	Children presenting to a clinic for evaluation for acute malnutrition, those enrolled were surveyed and anthropometric measuremens taken given 2w supply for intervention food. Children returned bi-weekly for up to 12w. At each visit, measurements taken, children/caretakers surveyed & children still wasted given 2w supply of intervention	Low risk	Block-randomization list created using computer random number generator	Low risk	Caregivers draw opaque envelopes containing 1 to 9 coded letters corresponding to 1 of 3 supplementary foods	Low risk	Investigators performing assessment blinded to child's assigned food group	No	Children excluded after randomization for failing to fit inclusion criteria			Default: 0.8-1.4%				High risk	Quite a few children excluded from analysis, but similar proportion in each group (not meeting inclusion criteria, outside age range, no MAM at admission, obvious chronic debilitating illness, outside age range)	Low risk	Sufficient information and outcomes reported		Therapeutic food	No	Up to 12w	WHZ >/= -2		Yes, through therapeutic feeding clinic	CSB++ Nurses gave education on how to prepare supplementary food	143g given per day 563kcal, 21g protein, 13g fat *for 7.5kg child	Fortified	Caregivers encouraged to feed supplement in addition to regular diet	2 Intervention groups: soy RUSF and soy/whey RUSF	Soy RUSF: 104g/d given, 563kcal, 15g protein, 40g fat (for 7.5g child) Soy/whey RUSF: 103g/d given, 563kcal, 17g protein, 38g fat (for 7.5g child)
Lagrone	2012	A novel fortified blended flour, corn-soy blend "plus-plus," is not inferior to lipid-based ready-to-use supplementary foods for the treatment of moderate acute malnutrition in Malawian children	October 2009 - December 2010	Malawi	Southern	Rural	6-59m	Weight-for-height z-score between -2 and -3 without edema WHO growth standards		MAM	None	Excluded if they had edema, were simultaneously involved in another research trial, had chronic debilitating illness (other than HIV or TB), had history of peanut allergy or rec'd therapy for acute malnutrition within month prior to enrollment		Education on illness, benefits of supplementary feeding, how to store unused food, not to share, etc.			RCT	Children presenting to a clinic for evaluation for acute malnutrition, those enrolled were surveyed and anthropometric measuremens taken given 2w supply for intervention food. Children returned bi-weekly for up to 12w. At each visit, measurements taken, children/caretakers surveyed & children still wasted given 2w supply of intervention	Low risk	Block-randomization list created using computer random number generator	Low risk	Caregivers draw opaque envelopes containing 1 to 9 coded letters corresponding to 1 of 3 supplementary foods	Low risk	Investigators performing assessment blinded to child's assigned food group	No	Soy/whey RUTF group excludes 1 child b/c child was given incorrect intervention… True ITT would have included this			Default: 0.8-1.4%				High risk	Quite a few children excluded from analysis, but similar proportion in each group (not meeting inclusion criteria, outside age range, no MAM at admission, obvious chronic debilitating illness, outside age range)	Low risk	Sufficient information and outcomes reported		Therapeutic food	No	Up to 12w	WHZ >/= -2		Yes, through therapeutic feeding clinic	CSB++ Nurses gave education on how to prepare supplementary food	143g given per day 563kcal, 21g protein, 13g fat *for 7.5kg child	Fortified	Caregivers encouraged to feed supplement in addition to regular diet	2 Intervention groups: soy RUSF and soy/whey RUSF	Soy RUSF: 104g/d given, 563kcal, 15g protein, 40g fat (for 7.5g child) Soy/whey RUSF: 103g/d given, 563kcal, 17g protein, 38g fat (for 7.5g child)
Lagrone	2012	A novel fortified blended flour, corn-soy blend "plus-plus," is not inferior to lipid-based ready-to-use supplementary foods for the treatment of moderate acute malnutrition in Malawian children	October 2009 - December 2010	Malawi	Southern	Rural	6-59m	Weight-for-height z-score between -2 and -3 without edema WHO growth standards		MAM	None	Excluded if they had edema, were simultaneously involved in another research trial, had chronic debilitating illness (other than HIV or TB), had history of peanut allergy or rec'd therapy for acute malnutrition within month prior to enrollment		Education on illness, benefits of supplementary feeding, how to store unused food, not to share, etc.			RCT	Children presenting to a clinic for evaluation for acute malnutrition, those enrolled were surveyed and anthropometric measuremens taken given 2w supply for intervention food. Children returned bi-weekly for up to 12w. At each visit, measurements taken, children/caretakers surveyed & children still wasted given 2w supply of intervention	Low risk	Block-randomization list created using computer random number generator	Low risk	Caregivers draw opaque envelopes containing 1 to 9 coded letters corresponding to 1 of 3 supplementary foods	Low risk	Investigators performing assessment blinded to child's assigned food group	No	Soy/whey RUTF group excludes 1 child b/c child was given incorrect intervention… True ITT would have included this			Default: 0.8-1.4%				High risk	Quite a few children excluded from analysis, but similar proportion in each group (not meeting inclusion criteria, outside age range, no MAM at admission, obvious chronic debilitating illness, outside age range)	Low risk	Sufficient information and outcomes reported		Therapeutic food	No	Up to 12w	WHZ >/= -2		Yes, through therapeutic feeding clinic	CSB++ Nurses gave education on how to prepare supplementary food	143g given per day 563kcal, 21g protein, 13g fat *for 7.5kg child	Fortified	Caregivers encouraged to feed supplement in addition to regular diet	2 Intervention groups: soy RUSF and soy/whey RUSF	Soy RUSF: 104g/d given, 563kcal, 15g protein, 40g fat (for 7.5g child) Soy/whey RUSF: 103g/d given, 563kcal, 17g protein, 38g fat (for 7.5g child)
Lagrone	2012	A novel fortified blended flour, corn-soy blend "plus-plus," is not inferior to lipid-based ready-to-use supplementary foods for the treatment of moderate acute malnutrition in Malawian children	October 2009 - December 2010	Malawi	Southern	Rural	6-59m	Weight-for-height z-score between -2 and -3 without edema WHO growth standards		MAM	None	Excluded if they had edema, were simultaneously involved in another research trial, had chronic debilitating illness (other than HIV or TB), had history of peanut allergy or rec'd therapy for acute malnutrition within month prior to enrollment		Education on illness, benefits of supplementary feeding, how to store unused food, not to share, etc.			RCT	Children presenting to a clinic for evaluation for acute malnutrition, those enrolled were surveyed and anthropometric measuremens taken given 2w supply for intervention food. Children returned bi-weekly for up to 12w. At each visit, measurements taken, children/caretakers surveyed & children still wasted given 2w supply of intervention	Low risk	Block-randomization list created using computer random number generator	Low risk	Caregivers draw opaque envelopes containing 1 to 9 coded letters corresponding to 1 of 3 supplementary foods	Low risk	Investigators performing assessment blinded to child's assigned food group	No	Soy/whey RUTF group excludes 1 child b/c child was given incorrect intervention… True ITT would have included this			Default: 0.8-1.4%				High risk	Quite a few children excluded from analysis, but similar proportion in each group (not meeting inclusion criteria, outside age range, no MAM at admission, obvious chronic debilitating illness, outside age range)	Low risk	Sufficient information and outcomes reported		Therapeutic food	No	Up to 12w	WHZ >/= -2		Yes, through therapeutic feeding clinic	CSB++ Nurses gave education on how to prepare supplementary food	143g given per day 563kcal, 21g protein, 13g fat *for 7.5kg child	Fortified	Caregivers encouraged to feed supplement in addition to regular diet	2 Intervention groups: soy RUSF and soy/whey RUSF	Soy RUSF: 104g/d given, 563kcal, 15g protein, 40g fat (for 7.5g child) Soy/whey RUSF: 103g/d given, 563kcal, 17g protein, 38g fat (for 7.5g child)
Lagrone	2012	A novel fortified blended flour, corn-soy blend "plus-plus," is not inferior to lipid-based ready-to-use supplementary foods for the treatment of moderate acute malnutrition in Malawian children	October 2009 - December 2010	Malawi	Southern	Rural	6-59m	Weight-for-height z-score between -2 and -3 without edema WHO growth standards		MAM	None	Excluded if they had edema, were simultaneously involved in another research trial, had chronic debilitating illness (other than HIV or TB), had history of peanut allergy or rec'd therapy for acute malnutrition within month prior to enrollment		Education on illness, benefits of supplementary feeding, how to store unused food, not to share, etc.			RCT	Children presenting to a clinic for evaluation for acute malnutrition, those enrolled were surveyed and anthropometric measuremens taken given 2w supply for intervention food. Children returned bi-weekly for up to 12w. At each visit, measurements taken, children/caretakers surveyed & children still wasted given 2w supply of intervention	Low risk	Block-randomization list created using computer random number generator	Low risk	Caregivers draw opaque envelopes containing 1 to 9 coded letters corresponding to 1 of 3 supplementary foods	Low risk	Investigators performing assessment blinded to child's assigned food group	No	Soy/whey RUTF group excludes 1 child b/c child was given incorrect intervention… True ITT would have included this			Default: 0.8-1.4%				High risk	Quite a few children excluded from analysis, but similar proportion in each group (not meeting inclusion criteria, outside age range, no MAM at admission, obvious chronic debilitating illness, outside age range)	Low risk	Sufficient information and outcomes reported		Therapeutic food	No	Up to 12w	WHZ >/= -2		Yes, through therapeutic feeding clinic	CSB++ Nurses gave education on how to prepare supplementary food	143g given per day 563kcal, 21g protein, 13g fat *for 7.5kg child	Fortified	Caregivers encouraged to feed supplement in addition to regular diet	2 Intervention groups: soy RUSF and soy/whey RUSF	Soy RUSF: 104g/d given, 563kcal, 15g protein, 40g fat (for 7.5g child) Soy/whey RUSF: 103g/d given, 563kcal, 17g protein, 38g fat (for 7.5g child)
Lagrone	2012	A novel fortified blended flour, corn-soy blend "plus-plus," is not inferior to lipid-based ready-to-use supplementary foods for the treatment of moderate acute malnutrition in Malawian children	October 2009 - December 2010	Malawi	Southern	Rural	6-59m	Weight-for-height z-score between -2 and -3 without edema WHO growth standards		MAM	None	Excluded if they had edema, were simultaneously involved in another research trial, had chronic debilitating illness (other than HIV or TB), had history of peanut allergy or rec'd therapy for acute malnutrition within month prior to enrollment		Education on illness, benefits of supplementary feeding, how to store unused food, not to share, etc.			RCT	Children presenting to a clinic for evaluation for acute malnutrition, those enrolled were surveyed and anthropometric measuremens taken given 2w supply for intervention food. Children returned bi-weekly for up to 12w. At each visit, measurements taken, children/caretakers surveyed & children still wasted given 2w supply of intervention	Low risk	Block-randomization list created using computer random number generator	Low risk	Caregivers draw opaque envelopes containing 1 to 9 coded letters corresponding to 1 of 3 supplementary foods	Low risk	Investigators performing assessment blinded to child's assigned food group	No	Soy/whey RUTF group excludes 1 child b/c child was given incorrect intervention… True ITT would have included this			Default: 0.8-1.4%				High risk	Quite a few children excluded from analysis, but similar proportion in each group (not meeting inclusion criteria, outside age range, no MAM at admission, obvious chronic debilitating illness, outside age range)	Low risk	Sufficient information and outcomes reported		Therapeutic food	No	Up to 12w	WHZ >/= -2		Yes, through therapeutic feeding clinic	CSB++ Nurses gave education on how to prepare supplementary food	143g given per day 563kcal, 21g protein, 13g fat *for 7.5kg child	Fortified	Caregivers encouraged to feed supplement in addition to regular diet	2 Intervention groups: soy RUSF and soy/whey RUSF	Soy RUSF: 104g/d given, 563kcal, 15g protein, 40g fat (for 7.5g child) Soy/whey RUSF: 103g/d given, 563kcal, 17g protein, 38g fat (for 7.5g child)
Lagrone	2012	A novel fortified blended flour, corn-soy blend "plus-plus," is not inferior to lipid-based ready-to-use supplementary foods for the treatment of moderate acute malnutrition in Malawian children	October 2009 - December 2010	Malawi	Southern	Rural	6-59m	Weight-for-height z-score between -2 and -3 without edema WHO growth standards		MAM	None	Excluded if they had edema, were simultaneously involved in another research trial, had chronic debilitating illness (other than HIV or TB), had history of peanut allergy or rec'd therapy for acute malnutrition within month prior to enrollment		Education on illness, benefits of supplementary feeding, how to store unused food, not to share, etc.			RCT	Children presenting to a clinic for evaluation for acute malnutrition, those enrolled were surveyed and anthropometric measuremens taken given 2w supply for intervention food. Children returned bi-weekly for up to 12w. At each visit, measurements taken, children/caretakers surveyed & children still wasted given 2w supply of intervention	Low risk	Block-randomization list created using computer random number generator	Low risk	Caregivers draw opaque envelopes containing 1 to 9 coded letters corresponding to 1 of 3 supplementary foods	Low risk	Investigators performing assessment blinded to child's assigned food group	No	Soy/whey RUTF group excludes 1 child b/c child was given incorrect intervention… True ITT would have included this			Default: 0.8-1.4%				High risk	Quite a few children excluded from analysis, but similar proportion in each group (not meeting inclusion criteria, outside age range, no MAM at admission, obvious chronic debilitating illness, outside age range)	Low risk	Sufficient information and outcomes reported		Therapeutic food	No	Up to 12w	WHZ >/= -2		Yes, through therapeutic feeding clinic	CSB++ Nurses gave education on how to prepare supplementary food	143g given per day 563kcal, 21g protein, 13g fat *for 7.5kg child	Fortified	Caregivers encouraged to feed supplement in addition to regular diet	2 Intervention groups: soy RUSF and soy/whey RUSF	Soy RUSF: 104g/d given, 563kcal, 15g protein, 40g fat (for 7.5g child) Soy/whey RUSF: 103g/d given, 563kcal, 17g protein, 38g fat (for 7.5g child)
Matilsky	2009	Supplementary Feeding with Fortified Spreads Results in Higher Recovery Rates Than with a Corn/Soy Blend in Moderately Wasted Children	July 2007 - February 2008	Malawi	Southern	Rural	6-60m	WHZ <-2, >/= -3 WHO? Ref	Good appetite	MAM	None	WHZ <-3, edema, chronic illness, cardiac disease, congential abnormalities, cancer, discharged from nutritional unit		All groups rec'd information on amount of food to give child, importance of not sharing and general healthy feeding practices			RCT	Children presenting to health centres were screened for eligibility, children assessed bi-weekly for 8w or recovery, whichever sooner	Unclear risk	Says "children randomly assigned" and "research assistant not involved in study implemented randomization process" but doesn't describe process	Low risk	Caretakers chose an envelope that contained 1 of 6 letters which corresponded to 1 of 3 diets	Low risk	Field assistants who coordinated food distribution did not assess participants, those who assessed participants were blind to intervention child rec'd.	Yes	Analysed all children initially randomized to groups			3.8-5% LTF				Low risk	LTFs included in analysis	Low risk	Includes all outcomes that the describe in protocol		Therapeutic food	No	8w or until recovery	8w or recovery (target weight = at least 0.1kg greater than weight corresponding to WHZ -2) or development of edema		Unclear	CSB	34.4g protein 314kJ/kg/d (meant to meet 50% of needs)	Fortified	Yes	RUSF (both milk/peanut RUSF group and soy/peanut RUSF group)	18.9g protein, 314kJ/kg/d (meant to meet 50% of daily dietary needs)
Matilsky	2009	Supplementary Feeding with Fortified Spreads Results in Higher Recovery Rates Than with a Corn/Soy Blend in Moderately Wasted Children	July 2007 - February 2008	Malawi	Southern	Rural	6-60m	WHZ <-2, >/= -3 WHO? Ref	Good appetite	MAM	None	WHZ <-3, edema, chronic illness, cardiac disease, congential abnormalities, cancer, discharged from nutritional unit		All groups rec'd information on amount of food to give child, importance of not sharing and general healthy feeding practices			RCT	Children presenting to health centres were screened for eligibility, children assessed bi-weekly for 8w or recovery, whichever sooner	Unclear risk	Says "children randomly assigned" and "research assistant not involved in study implemented randomization process" but doesn't describe process	Low risk	Caretakers chose an envelope that contained 1 of 6 letters which corresponded to 1 of 3 diets	Low risk	Field assistants who coordinated food distribution did not assess participants, those who assessed participants were blind to intervention child rec'd.	Yes	Analysed all children initially randomized to groups			3.8-5% LTF				Low risk	LTFs included in analysis	Low risk	Includes all outcomes that the describe in protocol		Therapeutic food	No	8w or until recovery	8w or recovery (target weight = at least 0.1kg greater than weight corresponding to WHZ -2) or development of edema		Unclear	CSB	34.4g protein 314kJ/kg/d (meant to meet 50% of needs)	Fortified	Yes	RUSF (both milk/peanut RUSF group and soy/peanut RUSF group)	18.9g protein, 314kJ/kg/d (meant to meet 50% of daily dietary needs)
Matilsky	2009	Supplementary Feeding with Fortified Spreads Results in Higher Recovery Rates Than with a Corn/Soy Blend in Moderately Wasted Children	July 2007 - February 2008	Malawi	Southern	Rural	6-60m	WHZ <-2, >/= -3 WHO? Ref	Good appetite	MAM	None	WHZ <-3, edema, chronic illness, cardiac disease, congential abnormalities, cancer, discharged from nutritional unit		All groups rec'd information on amount of food to give child, importance of not sharing and general healthy feeding practices			RCT	Children presenting to health centres were screened for eligibility, children assessed bi-weekly for 8w or recovery, whichever sooner	Unclear risk	Says "children randomly assigned" and "research assistant not involved in study implemented randomization process" but doesn't describe process	Low risk	Caretakers chose an envelope that contained 1 of 6 letters which corresponded to 1 of 3 diets	Low risk	Field assistants who coordinated food distribution did not assess participants, those who assessed participants were blind to intervention child rec'd.	Yes	Analysed all children initially randomized to groups			3.8-5% LTF				Low risk	LTFs included in analysis	Low risk	Includes all outcomes that the describe in protocol		Therapeutic food	No	8w or until recovery	8w or recovery (target weight = at least 0.1kg greater than weight corresponding to WHZ -2) or development of edema		Unclear	CSB	34.4g protein 314kJ/kg/d (meant to meet 50% of needs)	Fortified	Yes	RUSF (both milk/peanut RUSF group and soy/peanut RUSF group)	18.9g protein, 314kJ/kg/d (meant to meet 50% of daily dietary needs)
Matilsky	2009	Supplementary Feeding with Fortified Spreads Results in Higher Recovery Rates Than with a Corn/Soy Blend in Moderately Wasted Children	July 2007 - February 2008	Malawi	Southern	Rural	6-60m	WHZ <-2, >/= -3 WHO? Ref	Good appetite	MAM	None	WHZ <-3, edema, chronic illness, cardiac disease, congential abnormalities, cancer, discharged from nutritional unit		All groups rec'd information on amount of food to give child, importance of not sharing and general healthy feeding practices			RCT	Children presenting to health centres were screened for eligibility, children assessed bi-weekly for 8w or recovery, whichever sooner	Unclear risk	Says "children randomly assigned" and "research assistant not involved in study implemented randomization process" but doesn't describe process	Low risk	Caretakers chose an envelope that contained 1 of 6 letters which corresponded to 1 of 3 diets	Low risk	Field assistants who coordinated food distribution did not assess participants, those who assessed participants were blind to intervention child rec'd.	Yes	Analysed all children initially randomized to groups			3.8-5% LTF				Low risk	LTFs included in analysis	Low risk	Includes all outcomes that the describe in protocol		Therapeutic food	No	8w or until recovery	8w or recovery (target weight = at least 0.1kg greater than weight corresponding to WHZ -2) or development of edema		Unclear	CSB	34.4g protein 314kJ/kg/d (meant to meet 50% of needs)	Fortified	Yes	RUSF (both milk/peanut RUSF group and soy/peanut RUSF group)	18.9g protein, 314kJ/kg/d (meant to meet 50% of daily dietary needs)
Nackers	2010	Effectiveness of ready-to-use therapeutic food compared to a corn/soy-blend-based pre-mix for the treatment of chidlhood moderate acute malnutrition in Niger	August 2007 - July 2008	Niger	Mallawa and Bangaza in Zinder region, south Niger	Rural	6-59m	WHM% 70%-<80% of NCHS median	Good appetite and MUAC >/= 110mm Used 65-110cm as proxy for age	MAM	None	Children with edema, MUAC <110mm, children requiring hospitalization, or admitted in a nutritional programme in prev 2m. Healthy children w/ MUAC >135mm who were apparently healthy were excluded		Vitamin A, folic acid supplementation, measles vaccination, deworming, malaria testing (and treatment, if +), iron supplementation if low haemoglobin			RCT	Newly admitted children to the 2 feeding centres were randomized to receive Plumpy'Nut or CSB pre-mix. Children were re-assessed on a weekly basis until their recovery (WHM% >/= 85% for 2 consecutive weeks), until death or transfer to inpatient feeding centre	Low risk	Randomized using computer generated sequence block generater	Low risk	"concealed in sealed envelopes" .. I doubt they'd go through the trouble of sealing the envelopes if they weren't opaque	Unclear risk	No information given	High risk	Due to communication error, children weighing >8kg were given 3 RUTF sachets/d instead of 2, and excluded from analysis			During intervention, RUTF 2, CSB 1; at 6m follow-up, RUTF 27, CSB 26				High risk	Large portion (41-46%) of children randomized (in both groups) weren't analysed due to 'programmatic reasons'	High risk	All #s needed for meta-analysis provided in table for intervention period; but only cured children appear in some analyses		Therapeutic food	No	16w or until recovery & 6m follow-up after discharge	WFH >/= 85% for 2 consecutive weeks		Yes (through establisehd MSF feeding centres)	CSB pre-mix 1750g CSB, 175mL veg oil, 105g sugar	1231kcal/d	Not fortified?	Likely	RUTF 2 packs daily	~1000 kcal/d
Nackers	2010	Effectiveness of ready-to-use therapeutic food compared to a corn/soy-blend-based pre-mix for the treatment of chidlhood moderate acute malnutrition in Niger	August 2007 - July 2008	Niger	Mallawa and Bangaza in Zinder region, south Niger	Rural	6-59m	WHM% 70%-<80% of NCHS median	Good appetite and MUAC >/= 110mm Used 65-110cm as proxy for age	MAM	None	Children with edema, MUAC <110mm, children requiring hospitalization, or admitted in a nutritional programme in prev 2m. Healthy children w/ MUAC >135mm who were apparently healthy were excluded		Vitamin A, folic acid supplementation, measles vaccination, deworming, malaria testing (and treatment, if +), iron supplementation if low haemoglobin			RCT	Newly admitted children to the 2 feeding centres were randomized to receive Plumpy'Nut or CSB pre-mix. Children were re-assessed on a weekly basis until their recovery (WHM% >/= 85% for 2 consecutive weeks), until death or transfer to inpatient feeding centre	Low risk	Randomized using computer generated sequence block generater	Low risk	"concealed in sealed envelopes" .. I doubt they'd go through the trouble of sealing the envelopes if they weren't opaque	Unclear risk	No information given	High risk	Due to communication error, children weighing >8kg were given 3 RUTF sachets/d instead of 2, and excluded from analysis			During intervention, RUTF 2, CSB 1; at 6m follow-up, RUTF 27, CSB 27				High risk	Large portion (41-46%) of children randomized (in both groups) weren't analysed due to 'programmatic reasons'	High risk	All #s needed for meta-analysis provided in table for intervention period; but only cured children appear in some analyses		Therapeutic food	No	16w or until recovery & 6m follow-up after discharge	WFH >/= 85% for 2 consecutive weeks		Yes (through establisehd MSF feeding centres)	CSB pre-mix 1750g CSB, 175mL veg oil, 105g sugar	1231kcal/d	Not fortified?	Likely	RUTF 2 packs daily	~1000 kcal/d
Nackers	2010	Effectiveness of ready-to-use therapeutic food compared to a corn/soy-blend-based pre-mix for the treatment of chidlhood moderate acute malnutrition in Niger	August 2007 - July 2008	Niger	Mallawa and Bangaza in Zinder region, south Niger	Rural	6-59m	WHM% 70%-<80% of NCHS median	Good appetite and MUAC >/= 110mm Used 65-110cm as proxy for age	MAM	None	Children with edema, MUAC <110mm, children requiring hospitalization, or admitted in a nutritional programme in prev 2m. Healthy children w/ MUAC >135mm who were apparently healthy were excluded		Vitamin A, folic acid supplementation, measles vaccination, deworming, malaria testing (and treatment, if +), iron supplementation if low haemoglobin			RCT	Newly admitted children to the 2 feeding centres were randomized to receive Plumpy'Nut or CSB pre-mix. Children were re-assessed on a weekly basis until their recovery (WHM% >/= 85% for 2 consecutive weeks), until death or transfer to inpatient feeding centre	Low risk	Randomized using computer generated sequence block generater	Low risk	"concealed in sealed envelopes" .. I doubt they'd go through the trouble of sealing the envelopes if they weren't opaque	Unclear risk	No information given	High risk	Due to communication error, children weighing >8kg were given 3 RUTF sachets/d instead of 2, and excluded from analysis			During intervention, RUTF 2, CSB 1; at 6m follow-up, RUTF 27, CSB 28				High risk	Large portion (41-46%) of children randomized (in both groups) weren't analysed due to 'programmatic reasons'	High risk	All #s needed for meta-analysis provided in table for intervention period; but only cured children appear in some analyses		Therapeutic food	No	16w or until recovery & 6m follow-up after discharge	WFH >/= 85% for 2 consecutive weeks		Yes (through establisehd MSF feeding centres)	CSB pre-mix 1750g CSB, 175mL veg oil, 105g sugar	1231kcal/d	Not fortified?	Likely	RUTF 2 packs daily	~1000 kcal/d
Nackers	2010	Effectiveness of ready-to-use therapeutic food compared to a corn/soy-blend-based pre-mix for the treatment of chidlhood moderate acute malnutrition in Niger	August 2007 - July 2008	Niger	Mallawa and Bangaza in Zinder region, south Niger	Rural	6-59m	WHM% 70%-<80% of NCHS median	Good appetite and MUAC >/= 110mm Used 65-110cm as proxy for age	MAM	None	Children with edema, MUAC <110mm, children requiring hospitalization, or admitted in a nutritional programme in prev 2m. Healthy children w/ MUAC >135mm who were apparently healthy were excluded		Vitamin A, folic acid supplementation, measles vaccination, deworming, malaria testing (and treatment, if +), iron supplementation if low haemoglobin			RCT	Newly admitted children to the 2 feeding centres were randomized to receive Plumpy'Nut or CSB pre-mix. Children were re-assessed on a weekly basis until their recovery (WHM% >/= 85% for 2 consecutive weeks), until death or transfer to inpatient feeding centre	Low risk	Randomized using computer generated sequence block generater	Low risk	"concealed in sealed envelopes" .. I doubt they'd go through the trouble of sealing the envelopes if they weren't opaque	Unclear risk	No information given	High risk	Due to communication error, children weighing >8kg were given 3 RUTF sachets/d instead of 2, and excluded from analysis			During intervention, RUTF 2, CSB 1; at 6m follow-up, RUTF 27, CSB 29				High risk	Large portion (41-46%) of children randomized (in both groups) weren't analysed due to 'programmatic reasons'	High risk	All #s needed for meta-analysis provided in table for intervention period; but only cured children appear in some analyses		Therapeutic food	No	16w or until recovery & 6m follow-up after discharge	WFH >/= 85% for 2 consecutive weeks		Yes (through establisehd MSF feeding centres)	CSB pre-mix 1750g CSB, 175mL veg oil, 105g sugar	1231kcal/d	Not fortified?	Likely	RUTF 2 packs daily	~1000 kcal/d
Nackers	2010	Effectiveness of ready-to-use therapeutic food compared to a corn/soy-blend-based pre-mix for the treatment of chidlhood moderate acute malnutrition in Niger	August 2007 - July 2008	Niger	Mallawa and Bangaza in Zinder region, south Niger	Rural	6-59m	WHM% 70%-<80% of NCHS median	Good appetite and MUAC >/= 110mm Used 65-110cm as proxy for age	MAM	None	Children with edema, MUAC <110mm, children requiring hospitalization, or admitted in a nutritional programme in prev 2m. Healthy children w/ MUAC >135mm who were apparently healthy were excluded		Vitamin A, folic acid supplementation, measles vaccination, deworming, malaria testing (and treatment, if +), iron supplementation if low haemoglobin			RCT	Newly admitted children to the 2 feeding centres were randomized to receive Plumpy'Nut or CSB pre-mix. Children were re-assessed on a weekly basis until their recovery (WHM% >/= 85% for 2 consecutive weeks), until death or transfer to inpatient feeding centre	Low risk	Randomized using computer generated sequence block generater	Low risk	"concealed in sealed envelopes" .. I doubt they'd go through the trouble of sealing the envelopes if they weren't opaque	Unclear risk	No information given	High risk	Due to communication error, children weighing >8kg were given 3 RUTF sachets/d instead of 2, and excluded from analysis			During intervention, RUTF 2, CSB 1; at 6m follow-up, RUTF 27, CSB 30				High risk	Large portion (41-46%) of children randomized (in both groups) weren't analysed due to 'programmatic reasons'	High risk	All #s needed for meta-analysis provided in table for intervention period; but only cured children appear in some analyses		Therapeutic food	No	16w or until recovery & 6m follow-up after discharge	WFH >/= 85% for 2 consecutive weeks		Yes (through establisehd MSF feeding centres)	CSB pre-mix 1750g CSB, 175mL veg oil, 105g sugar	1231kcal/d	Not fortified?	Likely	RUTF 2 packs daily	~1000 kcal/d
Nackers	2010	Effectiveness of ready-to-use therapeutic food compared to a corn/soy-blend-based pre-mix for the treatment of chidlhood moderate acute malnutrition in Niger	August 2007 - July 2008	Niger	Mallawa and Bangaza in Zinder region, south Niger	Rural	6-59m	WHM% 70%-<80% of NCHS median	Good appetite and MUAC >/= 110mm Used 65-110cm as proxy for age	MAM	None	Children with edema, MUAC <110mm, children requiring hospitalization, or admitted in a nutritional programme in prev 2m. Healthy children w/ MUAC >135mm who were apparently healthy were excluded		Vitamin A, folic acid supplementation, measles vaccination, deworming, malaria testing (and treatment, if +), iron supplementation if low haemoglobin			RCT	Newly admitted children to the 2 feeding centres were randomized to receive Plumpy'Nut or CSB pre-mix. Children were re-assessed on a weekly basis until their recovery (WHM% >/= 85% for 2 consecutive weeks), until death or transfer to inpatient feeding centre	Low risk	Randomized using computer generated sequence block generater	Low risk	"concealed in sealed envelopes" .. I doubt they'd go through the trouble of sealing the envelopes if they weren't opaque	Unclear risk	No information given	High risk	Due to communication error, children weighing >8kg were given 3 RUTF sachets/d instead of 2, and excluded from analysis			During intervention, RUTF 2, CSB 1; at 6m follow-up, RUTF 27, CSB 31				High risk	Large portion (41-46%) of children randomized (in both groups) weren't analysed due to 'programmatic reasons'	High risk	All #s needed for meta-analysis provided in table for intervention period; but only cured children appear in some analyses		Therapeutic food	No	16w or until recovery & 6m follow-up after discharge	WFH >/= 85% for 2 consecutive weeks		Yes (through establisehd MSF feeding centres)	CSB pre-mix 1750g CSB, 175mL veg oil, 105g sugar	1231kcal/d	Not fortified?	Likely	RUTF 2 packs daily	~1000 kcal/d
Nackers	2010	Effectiveness of ready-to-use therapeutic food compared to a corn/soy-blend-based pre-mix for the treatment of chidlhood moderate acute malnutrition in Niger	August 2007 - July 2008	Niger	Mallawa and Bangaza in Zinder region, south Niger	Rural	6-59m	WHM% 70%-<80% of NCHS median	Good appetite and MUAC >/= 110mm Used 65-110cm as proxy for age	MAM	None	Children with edema, MUAC <110mm, children requiring hospitalization, or admitted in a nutritional programme in prev 2m. Healthy children w/ MUAC >135mm who were apparently healthy were excluded		Vitamin A, folic acid supplementation, measles vaccination, deworming, malaria testing (and treatment, if +), iron supplementation if low haemoglobin			RCT	Newly admitted children to the 2 feeding centres were randomized to receive Plumpy'Nut or CSB pre-mix. Children were re-assessed on a weekly basis until their recovery (WHM% >/= 85% for 2 consecutive weeks), until death or transfer to inpatient feeding centre	Low risk	Randomized using computer generated sequence block generater	Low risk	"concealed in sealed envelopes" .. I doubt they'd go through the trouble of sealing the envelopes if they weren't opaque	Unclear risk	No information given	High risk	Due to communication error, children weighing >8kg were given 3 RUTF sachets/d instead of 2, and excluded from analysis			During intervention, RUTF 2, CSB 1; at 6m follow-up, RUTF 27, CSB 32				High risk	Large portion (41-46%) of children randomized (in both groups) weren't analysed due to 'programmatic reasons'	High risk	All #s needed for meta-analysis provided in table for intervention period; but only cured children appear in some analyses		Therapeutic food	No	16w or until recovery & 6m follow-up after discharge	WFH >/= 85% for 2 consecutive weeks		Yes (through establisehd MSF feeding centres)	CSB pre-mix 1750g CSB, 175mL veg oil, 105g sugar	1231kcal/d	Not fortified?	Likely	RUTF 2 packs daily	~1000 kcal/d
Ackatia-Armah	2012	Effect of selected dietary regimes on recovery from moderate acute malnutrition in young Malian children	May 2009 to August 2010	Mali	Dioila health district	rural?	6-35mo	MUAC <12.5 and >/=11mm or WLZ <-2 WHO and >/= 70% NCHS reference (?)		MAM	None	edema					cRCT	Children randomized to received 1 of 4 supplemental food regimens	Low risk	Children were randomly assigned to treatment group based on the health center of their catchment area. The 12 health centers included in the study were first stratified according to their distance from Dioila ( the district capital and coordinating center) and the number of communities within 15 km that were needed to reach >800 households (a proxy for population density). Health centers were the…	Unclear risk	Not described	Unclear risk	Not blinded, but shouldn't affect results	High risk	Not ITT	No		~7%				Low risk	Have all #s	Unclear risk	Protocol not described		Therapeutic food		12 weeks (regardless of if children recovered early, were still followed)	WHZ >-2 and MUAC >12.5 for >/= 2 follow up visits		?	CSB++	501kcal	Fortifed	Yes	RUSF (Plumpy'sup)	500kcal
Ackatia-Armah	2012	Effect of selected dietary regimes on recovery from moderate acute malnutrition in young Malian children	May 2009 to August 2010	Mali	Dioila health district	rural?	6-35mo	MUAC <12.5 and >/=11mm or WLZ <-2 WHO and >/= 70% NCHS reference (?)		MAM	None	edema					cRCT	Children randomized to received 1 of 4 supplemental food regimens	Low risk		Unclear risk	Not described	Unclear risk	Not blinded, but shouldn't affect results	High risk	Not ITT	No		~7%				Low risk	Have all #s	Unclear risk	Protocol not described		Therapeutic food		12 weeks (regardless of if children recovered early, were still followed)	WHZ >-2 and MUAC >12.5 for >/= 2 follow up visits		?	RUSF	500kcal	Fortifed	Yes	CSB++	501kcal
Manary	2004	Home based therapy for severe malnutrition with ready-to-use food	January to October 2001	Malawi	Blantyre	Urban	12-60m	WHZ <-3 or edema		SAM	Some	HIV					Quasi-experimental	Children discharged from NRU at hospital were systematically allocated to receive RUTF, RUSF or CSB. Mothers & children returned to the clinic every 14d for anthropometric measurements and health assessment.							Yes	Author includes all children who rec'd intervention w/ SAM in emailed data				Quasi-experimental	Systematic allocation should come close to randomization, shouldn't need to be adjusted for confounders	No	Low risk	Received all data	Low risk	Received all data	None	Therapeutic Food	Yes, in NRU	Up to 16w or WHZ >-2, clinical relapse, death or transfer, whichever occurred sooner	WHZ >0	N/A	Yes	CSB given in ample mounts		Some fortification	Yes	RUSF	2090 kJ/d (~500kcal/d) (approx 33% of daily energy requirement)
Manary	2004	Home based therapy for severe malnutrition with ready-to-use food	January to October 2001	Malawi	Blantyre	Urban	12-60m	WHZ <-3 or edema		SAM	Some	HIV					Quasi-experimental	Children discharged from NRU at hospital were systematically allocated to receive RUTF, RUSF or CSB. Mothers & children returned to the clinic every 14d for anthropometric measurements and health assessment.							Yes	Author includes all children who rec'd intervention w/ SAM in emailed data				Quasi-experimental	Systematic allocation should come close to randomization, shouldn't need to be adjusted for confounders	No	Low risk	Received all data	Low risk	Received all data	None	Therapeutic Food	Yes, in NRU	Up to 16w or WHZ >-2, clinical relapse, death or transfer, whichever occurred sooner	WHZ >0	N/A	Yes	CSB given in ample mounts		Some fortification		RUSF	2090 kJ/d (~500kcal/d) (approx 33% of daily energy requirement)
Manary	2004	Home based therapy for severe malnutrition with ready-to-use food	January to October 2001	Malawi	Blantyre	Urban	12-60m	WHZ <-3 or edema		SAM	Some	HIV					Quasi-experimental	Children discharged from NRU at hospital were systematically allocated to receive RUTF, RUSF or CSB. Mothers & children returned to the clinic every 14d for anthropometric measurements and health assessment.							Yes	Author includes all children who rec'd intervention w/ SAM in emailed data				Quasi-experimental	Systematic allocation should come close to randomization, shouldn't need to be adjusted for confounders	No	Low risk	Received all data	Low risk	Received all data	None	Therapeutic Food	Yes, in NRU	Up to 16w or WHZ >-2, clinical relapse, death or transfer, whichever occurred sooner	WHZ >0	N/A	Yes	CSB given in ample mounts		Some fortification		RUSF	2090 kJ/d (~500kcal/d) (approx 33% of daily energy requirement)
Manary	2004	Home based therapy for severe malnutrition with ready-to-use food	January to October 2001	Malawi	Blantyre	Urban	12-60m	WHZ <-3 or edema		SAM	Some	HIV					Quasi-experimental	Children discharged from NRU at hospital were systematically allocated to receive RUTF, RUSF or CSB. Mothers & children returned to the clinic every 14d for anthropometric measurements and health assessment.							Yes	Author includes all children who rec'd intervention w/ SAM in emailed data				Quasi-experimental	Systematic allocation should come close to randomization, shouldn't need to be adjusted for confounders	No	Low risk	Received all data	Low risk	Received all data	None	Therapeutic Food	Yes, in NRU	Up to 16w or WHZ >-2, clinical relapse, death or transfer, whichever occurred sooner	WHZ >0	N/A	Yes	CSB given in ample mounts		Some fortification		RUSF	2090 kJ/d (~500kcal/d) (approx 33% of daily energy requirement)
Manary	2004	Home based therapy for severe malnutrition with ready-to-use food	January to October 2001	Malawi	Blantyre	Urban	12-60m	WHZ <-3 or edema		SAM	Some	HIV					Quasi-experimental	Children discharged from NRU at hospital were systematically allocated to receive RUTF, RUSF or CSB. Mothers & children returned to the clinic every 14d for anthropometric measurements and health assessment.							Yes	Author includes all children who rec'd intervention w/ SAM in emailed data				Quasi-experimental	Systematic allocation should come close to randomization, shouldn't need to be adjusted for confounders	No	Low risk	Received all data	Low risk	Received all data	None	Therapeutic Food	Yes, in NRU	Up to 16w or WHZ >-2, clinical relapse, death or transfer, whichever occurred sooner	WHZ >0	N/A	Yes	CSB given in ample mounts		Some fortification		RUSF	2090 kJ/d (~500kcal/d) (approx 33% of daily energy requirement)
Manary	2004	Home based therapy for severe malnutrition with ready-to-use food	January to October 2001	Malawi	Blantyre	Urban	12-60m	WHZ <-3 or edema		SAM	Some	HIV					Quasi-experimental	Children discharged from NRU at hospital were systematically allocated to receive RUTF, RUSF or CSB. Mothers & children returned to the clinic every 14d for anthropometric measurements and health assessment.							Yes	Author includes all children who rec'd intervention w/ SAM in emailed data				Quasi-experimental	Systematic allocation should come close to randomization, shouldn't need to be adjusted for confounders	No	Low risk	Received all data	Low risk	Received all data	None	Therapeutic Food	Yes, in NRU	Up to 16w or WHZ >-2, clinical relapse, death or transfer, whichever occurred sooner	WHZ >0	N/A	Yes	CSB given in ample mounts		Some fortification		RUSF	2090 kJ/d (~500kcal/d) (approx 33% of daily energy requirement)
Ndekha	2005	Home-based therapy with ready-to-use therapeutic food is of beenfit to malnourished, HIV-infected Malawian children	January - September 2001	Malawi	Blantyre	Urban	12-60m	WHZ <-3 or edema	HIV+	SAM	Some			NRU treatment, treatment for any infectious and metabolic complications			Quasi-experimental	Children discharged from NRU at hospital were systematically allocated to receive RUTF, RUSF or CSB. Mothers & children returned to the clinica every 14d for anthropometric measurements and health assessment					Low risk	Physician blinded to assigned intervention	Yes	Author includes all children who rec'd intervention with SAM and HIV+ in emailed data				Quasi-experimental	Systematic allocation should come close to randomization, shouldn't need to be adjusted for confounders	No	Low risk	Rec'd all data	Low risk	Rec'd all data	None	Therapeutic Food	Yes, in NRU	Up to 16w, reached 100% WFH, relapsed requiring re-admission ot the hospital or died	100% WFH	N/A	?	CSB in ample quantities for family			Yes?	RUSF	2090 kJ/d (~500kcal/d) (approx 33% of daily energy requirement)
Ndekha	2005	Home-based therapy with ready-to-use therapeutic food is of beenfit to malnourished, HIV-infected Malawian children	January - September 2001	Malawi	Blantyre	Urban	12-60m	WHZ <-3 or edema	HIV+	SAM	Some			NRU treatment, treatment for any infectious and metabolic complications			Quasi-experimental	Children discharged from NRU at hospital were systematically allocated to receive RUTF, RUSF or CSB. Mothers & children returned to the clinica every 14d for anthropometric measurements and health assessment					Low risk	Physician blinded to assigned intervention	Yes	Author includes all children who rec'd intervention with SAM and HIV+ in emailed data				Quasi-experimental	Systematic allocation should come close to randomization, shouldn't need to be adjusted for confounders	No	Low risk	Rec'd all data	Low risk	Rec'd all data	None	Therapeutic Food	Yes, in NRU	Up to 16w, reached 100% WFH, relapsed requiring re-admission ot the hospital or died	100% WFH	N/A	?	CSB in ample quantities for family			Yes?	RUSF	2090 kJ/d (~500kcal/d) (approx 33% of daily energy requirement)
Ndekha	2005	Home-based therapy with ready-to-use therapeutic food is of beenfit to malnourished, HIV-infected Malawian children	January - September 2001	Malawi	Blantyre	Urban	12-60m	WHZ <-3 or edema	HIV+	SAM	Some			NRU treatment, treatment for any infectious and metabolic complications			Quasi-experimental	Children discharged from NRU at hospital were systematically allocated to receive RUTF, RUSF or CSB. Mothers & children returned to the clinica every 14d for anthropometric measurements and health assessment					Low risk	Physician blinded to assigned intervention	Yes	Author includes all children who rec'd intervention with SAM and HIV+ in emailed data				Quasi-experimental	Systematic allocation should come close to randomization, shouldn't need to be adjusted for confounders	No	Low risk	Rec'd all data	Low risk	Rec'd all data	None	Therapeutic Food	Yes, in NRU	Up to 16w, reached 100% WFH, relapsed requiring re-admission ot the hospital or died	100% WFH	N/A	?	CSB in ample quantities for family			Yes?	RUSF	2090 kJ/d (~500kcal/d) (approx 33% of daily energy requirement)
Ndekha	2005	Home-based therapy with ready-to-use therapeutic food is of beenfit to malnourished, HIV-infected Malawian children	January - September 2001	Malawi	Blantyre	Urban	12-60m	WHZ <-3 or edema	HIV+	SAM	Some			NRU treatment, treatment for any infectious and metabolic complications			Quasi-experimental	Children discharged from NRU at hospital were systematically allocated to receive RUTF, RUSF or CSB. Mothers & children returned to the clinica every 14d for anthropometric measurements and health assessment					Low risk	Physician blinded to assigned intervention	Yes	Author includes all children who rec'd intervention with SAM and HIV+ in emailed data				Quasi-experimental	Systematic allocation should come close to randomization, shouldn't need to be adjusted for confounders	No	Low risk	Rec'd all data	Low risk	Rec'd all data	None	Therapeutic Food	Yes, in NRU	Up to 16w, reached 100% WFH, relapsed requiring re-admission ot the hospital or died	100% WFH	N/A	?	CSB in ample quantities for family			Yes?	RUSF	2090 kJ/d (~500kcal/d) (approx 33% of daily energy requirement)
Ndekha	2005	Home-based therapy with ready-to-use therapeutic food is of beenfit to malnourished, HIV-infected Malawian children	January - September 2001	Malawi	Blantyre	Urban	12-60m	WHZ <-3 or edema	HIV+	SAM	Some			NRU treatment, treatment for any infectious and metabolic complications			Quasi-experimental	Children discharged from NRU at hospital were systematically allocated to receive RUTF, RUSF or CSB. Mothers & children returned to the clinica every 14d for anthropometric measurements and health assessment					Low risk	Physician blinded to assigned intervention	Yes	Author includes all children who rec'd intervention with SAM and HIV+ in emailed data				Quasi-experimental	Systematic allocation should come close to randomization, shouldn't need to be adjusted for confounders	No	Low risk	Rec'd all data	Low risk	Rec'd all data	None	Therapeutic Food	Yes, in NRU	Up to 16w, reached 100% WFH, relapsed requiring re-admission ot the hospital or died	100% WFH	N/A	?	CSB in ample quantities for family			Yes?	RUSF	2090 kJ/d (~500kcal/d) (approx 33% of daily energy requirement)
Ndekha	2005	Home-based therapy with ready-to-use therapeutic food is of beenfit to malnourished, HIV-infected Malawian children	January - September 2001	Malawi	Blantyre	Urban	12-60m	WHZ <-3 or edema	HIV+	SAM	Some			NRU treatment, treatment for any infectious and metabolic complications			Quasi-experimental	Children discharged from NRU at hospital were systematically allocated to receive RUTF, RUSF or CSB. Mothers & children returned to the clinica every 14d for anthropometric measurements and health assessment					Low risk	Physician blinded to assigned intervention	Yes	Author includes all children who rec'd intervention with SAM and HIV+ in emailed data				Quasi-experimental	Systematic allocation should come close to randomization, shouldn't need to be adjusted for confounders	No	Low risk	Rec'd all data	Low risk	Rec'd all data	None	Therapeutic Food	Yes, in NRU	Up to 16w, reached 100% WFH, relapsed requiring re-admission ot the hospital or died	100% WFH	N/A	?	CSB in ample quantities for family			Yes?	RUSF	2090 kJ/d (~500kcal/d) (approx 33% of daily energy requirement)
Types of Care
Chapko	1994	Randomized Clinical Trial Comparing Hospital to Ambulatory Rehabilitation of Malnourished Children in Niger	March 1990 to April 1991	Niger	Niamey	Urban	5-28m	WHZ <-2 SD OR kwashiorkor	About to be discharged from hospital, residing within Niamey, mother's willingness for randomization	Both (mostly SAM)	Some	Not specified	None specified	None			RCT (as per authors)	Children about to be discharged from hospital were enrolled in trial and randomized to receive hospital-based or ambulatory care Follow-up interviews were conducted 15, 30, 60, 90 and 180d post-discharge from the hospital	Unclear risk	Randomization method not described No significant differences in baseline characteristics between groups	Unclear risk	Not specified	Unclear risk	Not described	Unclear risk	Children in hospital may have attended ambulatory but still analyzed as hospital LTF were excluded from mortality analysis			~12% LTF				Low risk	Small LTF, study says approximately equal in both arms	High risk	Only gives p-values for some outcomes	Potential bias from those receiving hospital who also received ambulatory post-intervention	Type of care	Yes	6 months	All followed until the end of 6m	N/A	Yes (through NRU of ambulatory care centre)	Hospital-based rehabilitation - mother and child remained in hospital for rehabilitation, meals prepared and provided by hospital, three meals/d, informal and formal education sessions were held each day After discharge, children may have attended ambulatory care centre	Not specified	Not specified	~58% of all children were still nursing	Ambulatory-based rehab - child lived at home and attended ambulatory based rehab every morning (some until afternoon, too), meals prepared by mother, food provided partially by centre (some rec'd one meal/d, some rec'd 2), partially by mother; educational sessions typically held each morning	Not specified
Khanum	1994	Controlled trial of three approaches to the treatment of severe malnutrition	December 1990 - November 1991	Bangladesh	Dhaka	Urban	12-60m	<60% weight for height and/or edema NCHS reference value		SAM	Some	Packed cell volume less than 20% (necessitating blood transfusion), critical illness, <12m, TB, congenital or metabolic disorders, home >10km from unit, age >60m		Broad-spectrum antibiotic, vaccines for DPT, BCG, measles, high dose Vitamin A; inpatient/daycare rec'd nutrition and health education and cooking demonstration. Additionally instructions provided for home-care group			RCT (as per authors)	Patients admitted to children's nutrition unit allocated to inpatient, day-care or home-based treatment	High risk	Daily rotation for allocation to groups	Low risk	Text says neither mothers nor admission officers were aware of which treatment was available on which day	High risk	Not blinded, parents sometimes requested to switch groups	No	Children whose parents asked for them to switch groups were excluded from analysis			Day-care LTF is large (~11% late exclusions, ~17% discontinued allotted group)				High risk	Not intent-to-treat, many more drop-outs in day-care group	High risk			Type of care	No	Not specified.	Reached 80% oedema-free WFH		Yes	Inpatient-only (inpatient until reached 80% WFH)	Milk feeds: 100kcal, 3g protein/100mL	Fortified throughout	1st week, 80-100mL/kg/d modified milk, 2-hourly rice-based salt-free meals 2nd week onwards - rec'd 4 high-energy milk feeds (120-150mL/kg/d), 3 rice-based meals, 2 snacks daily, for kids >24m, milk feeds omitted and given 4 rice-based meals & 2 snacks daily	Daycare (8-5pm daycare every day except Friday until 80% WFH reached)	150-200kcal/kg, 3-4g/kg
																																												CSB given in ample mounts		Some fortification
[truncated: 28 more columns]

## Sheet: Emergency Feeding
Study Identifiers							Participant characteristics										Study details		RCT (high score)								If cluster RCT		If follow-up study (RCT cRCT or cohort)				Completeness of outcome data	NOTES	Selective outcome reporting	NOTES	Other Potential Bias (notes)	Other						Groups (description of treatment)
																														Quasi-experimental (moderate) or Observational (low)								Intervention category	Treatment prior to admission to the study?	Length of follow-up	Criteria for discharge or graduation from intervention?	Coverage of intervention	Intervention delivered through routine health system?
First Author	Year of pub	Title	Years of study	Country	Location within country	Urban, rural or mixed	Age range	Definition of acute malnutrition	Other inclusion criteria	Classification of degree of acute malnutrition at enrollment? (SAM, MAM or Both)	Edema included? (All, Some, None)	Exclusions (ie. Edema, by severity, disease states)	Co-morbidities	Co-interventions	Subgroup analyses reported?	Subgroup/stratum, if applicable	Study design category	Brief description of study (recruitment, how participants were followed, etc)	Adequate randomization?	NOTES	Allocation concealed?	NOTES	Assessment blinded?	NOTES	Intent to treat analysis?	NOTES	Cluster RCT results adjusted for clustering?	If cluster RCT are there more than 12 units for analysis?	Minimal loss to follow up? (>20% is serious limitation)	Study design	Adjustment for confounding?	Reverse causality (exposure and outcome measured at the same time)												A	Macronutrient content of diet	Micronutrient content of diet	Other foods eaten?	B	Macronutrient content of diet
Huybregts	2012	The effect of adding ready-to-use supplementary food to a general food distribution on children nutritional status and morbidity: A cluster-randomized controlled trial	June to Sept 2010	Chad	7 vulnerable sectors of the city Abeche		6-36mo	Not targeted by malnutrition status	Vulnerable households included: household head being disabled, pregnant or lactating or an economic dependency ratio of 4:1 or more (# economically inactive versus active HH members); not wasted (>/= 80% WFH by NCHS reference and lack of edema)	n/a	None	wasted children	Not described	Not described			cRCT	2-armed cluster-randomized controlled pragmatic intervention study. Children enrolled in supplemental feeding program and villages were randomized to 2 groups (RUTF+ family foods or family foods); re-interviews conducted monthly; children who developed MAM or SAM during intervention were discharged and referred for tx	low risk	papers with assignment drawn from a bag; drawn clusters were alternately assigned to intervention or control	low risk	drawn blindly from bag	unclear risk	Not blinded, but unlikely that this would affect assessment	no	not all children randomized were analyzed (excluded if they died, became wasted or, 'unknown' reasons) flow diagram has issues - adding children analyzed + LTF does not equal # randomized but authors claim to have done ITT analysis	Yes	7 and 7	? 91 in control group and 85 in intervention group (?19.8%, 13.4%)	Yes	(adjusted for cluster, household, child as random effects to accont for clustered observations)	low risk	Unclear risk	say they did ITT but didn't analyze children lost to follow-up; not sure how the numbers in their flow diagram add up. Only analyzed children providing at least 2 measurements and complete covariates. Also analyzed all data after imputing missing outcome (last value carried forward). Results not given	low risk	All outcomes listed in protcol reported	more children included in the intervention group	therapeutic food - blanket distribution	unclear	4 mo	none (time frame)	Unclear		General food ration distribution (1 ration = 425g sorghum, 25g legumes, 25g bleached palm oil, 20g sugar, 5g iodized salt. Given proportion to #HH members)	ration covers ~86% of daily energy requirements	ration did not contain a micronutrient fortified food	Not specified	General food ration distribution (1 ration = 425g sorghum, 25g legumes, 25g bleached palm oil, 20g sugar, 5g iodized salt. Given proportion to #HH members) + 46g RUSF (plumpy'doz) for 4 mo	ration covers ~86% of daily energy requirements RUSF: 247kcal/d
Huybregts	2012	The effect of adding ready-to-use supplementary food to a general food distribution on children nutritional status and morbidity: A cluster-randomized controlled trial	June to Sept 2010	Chad	7 vulnerable sectors of the city Abeche		6-36mo	Not targeted by malnutrition status	Vulnerable households included: household head being disabled, pregnant or lactating or an economic dependency ratio of 4:1 or more (# economically inactive versus active HH members); not wasted (>/= 80% WFH by NCHS reference and lack of edema)	n/a	None	wasted children	Not described	Not described			cRCT	2-armed cluster-randomized controlled pragmatic intervention study. Children enrolled in supplemental feeding program and villages were randomized to 2 groups (RUTF+ family foods or family foods); re-interviews conducted monthly; children who developed MAM or SAM during intervention were discharged and referred for tx	low risk	papers with assignment drawn from a bag; drawn clusters were alternately assigned to intervention or control	low risk	drawn blindly from bag	unclear risk	Not blinded, but unlikely that this would affect assessment	no	not all children randomized were analyzed (excluded if they died, became wasted or, 'unknown' reasons) flow diagram has issues - adding children analyzed + LTF does not equal # randomized but authors claim to have done ITT analysis	Yes	7 and 7	? 91 in control group and 85 in intervention group (?19.8%, 13.4%)	Yes	(adjusted for cluster, household, child as random effects to accont for clustered observations)	low risk	Unclear risk	say they did ITT but didn't analyze children lost to follow-up; not sure how the numbers in their flow diagram add up. Only analyzed children providing at least 2 measurements and complete covariates. Also analyzed all data after imputing missing outcome (last value carried forward). Results not given	low risk	All outcomes listed in protcol reported	more children included in the intervention group	therapeutic food - blanket distribution	unclear	4 mo	none (time frame)	Unclear		General food ration distribution (1 ration = 425g sorghum, 25g legumes, 25g bleached palm oil, 20g sugar, 5g iodized salt. Given proportion to #HH members)	ration covers ~86% of daily energy requirements	ration did not contain a micronutrient fortified food	Not specified	General food ration distribution (1 ration = 425g sorghum, 25g legumes, 25g bleached palm oil, 20g sugar, 5g iodized salt. Given proportion to #HH members) + 46g RUSF (plumpy'doz) for 4 mo	ration covers ~86% of daily energy requirements RUSF: 247kcal/d
Huybregts	2012	The effect of adding ready-to-use supplementary food to a general food distribution on children nutritional status and morbidity: A cluster-randomized controlled trial	June to Sept 2010	Chad	7 vulnerable sectors of the city Abeche		6-36mo	Not targeted by malnutrition status	Vulnerable households included: household head being disabled, pregnant or lactating or an economic dependency ratio of 4:1 or more (# economically inactive versus active HH members); not wasted (>/= 80% WFH by NCHS reference and lack of edema)	n/a	None	wasted children	Not described	Not described			cRCT	2-armed cluster-randomized controlled pragmatic intervention study. Children enrolled in supplemental feeding program and villages were randomized to 2 groups (RUTF+ family foods or family foods); re-interviews conducted monthly; children who developed MAM or SAM during intervention were discharged and referred for tx	low risk	papers with assignment drawn from a bag; drawn clusters were alternately assigned to intervention or control	low risk	drawn blindly from bag	unclear risk	Not blinded, but unlikely that this would affect assessment	no	not all children randomized were analyzed (excluded if they died, became wasted or, 'unknown' reasons) flow diagram has issues - adding children analyzed + LTF does not equal # randomized but authors claim to have done ITT analysis	Yes	7 and 7	? 91 in control group and 85 in intervention group (?19.8%, 13.4%)	Yes	(adjusted for cluster, household, child as random effects to accont for clustered observations)	low risk	Unclear risk	say they did ITT but didn't analyze children lost to follow-up; not sure how the numbers in their flow diagram add up. Only analyzed children providing at least 2 measurements and complete covariates. Also analyzed all data after imputing missing outcome (last value carried forward). Results not given	low risk	All outcomes listed in protcol reported	more children included in the intervention group	therapeutic food - blanket distribution	unclear	4 mo	none (time frame)	Unclear		General food ration distribution (1 ration = 425g sorghum, 25g legumes, 25g bleached palm oil, 20g sugar, 5g iodized salt. Given proportion to #HH members)	ration covers ~86% of daily energy requirements	ration did not contain a micronutrient fortified food	Not specified	General food ration distribution (1 ration = 425g sorghum, 25g legumes, 25g bleached palm oil, 20g sugar, 5g iodized salt. Given proportion to #HH members) + 46g RUSF (plumpy'doz) for 4 mo	ration covers ~86% of daily energy requirements RUSF: 247kcal/d
Grellety	2012	Effect of mass supplementation with ready-to-use supplementary food during an anticipated nutriitonal emergency	July to October 2010	Niger	2 districts within Maradi: Guidam Roumdji and Madarounfa	unclear	~ 6-23mo (60-80cm)	Not targeted by nutritional status.	All children within geographical cachement were eligible	n/a	none	MUAC <115mm or WHZ <-3 or edema or medical complications	none	WFP ration distributions (CSB at month 1, cereal/pulses/oil at months 2-4). But varying #s of families received) most families received 1-2 distributions			observational	families enrolled in mass distribution program during a set time period; any family not registered acted as the comparison group. After registration closed, exhaustive enrolment conducted independently by study teams for control group. Registered families were given 4 pots plumpy'doz per month for each child who was 60-80cm at enrollment, plus WFP family rations were given (varying amounts at eac…							No				5 in intervention group 35 in comparison group (may have underestimated mortality in comparison group due to this)	prospective observational cohort	Yes (used propensity score matching, adjusting for variables that were significantly different between the two groups at baseline: age group at baseline, sex, length, baseline WLZ, LAZ and MUACm administrative district, accessibility to health centre)	Not likely	Low risk	All children who did not have outcome of interest at enrolment were included in analysis	Low risk	reported on all outcomes in objectives	Selection bias - children in intervention group registered for it. Intervention children significantly younger and had more children <5 in household (controlled for in adjusted analysis) Not all families received the same WFP ration distributions	Therapeutic food - blanket feeding	not described	4 months	no	not described	Yes (WFP, MSF through established health centers)	No intervention (may have received WFP family protection ration)	n/a	n/a	yes	4 pots Plumpy'Doz per month (and WFP family protection ration for some families - 78% of enrolled children received 3+ distributions and 59% got all 4) (~50% of children rec'd CSB in first distribution)	see plumpy'doz info + WFP ration
Grellety	2012	Effect of mass supplementation with ready-to-use supplementary food during an anticipated nutriitonal emergency	July to October 2010	Niger	2 districts within Maradi: Guidam Roumdji and Madarounfa	unclear	~ 6-23mo (60-80cm)	Not targeted by nutritional status.	All children within geographical cachement were eligible	n/a	none	MUAC <115mm or WHZ <-3 or edema or medical complications	none	WFP ration distributions (CSB at month 1, cereal/pulses/oil at months 2-4). But varying #s of families received) most families received 1-2 distributions			observational	families enrolled in mass distribution program during a set time period; any family not registered acted as the comparison group. After registration closed, exhaustive enrolment conducted independently by study teams for control group. Registered families were given 4 pots plumpy'doz per month for each child who was 60-80cm at enrollment, plus WFP family rations were given (varying amounts at eac…							No				5 in intervention group 35 in comparison group (may have underestimated mortality in comparison group due to this)	prospective observational cohort	Yes (used propensity score matching, adjusting for variables that were significantly different between the two groups at baseline: age group at baseline, sex, length, baseline WLZ, LAZ and MUACm administrative district, accessibility to health centre)	Not likely	Low risk	All children who did not have outcome of interest at enrolment were included in analysis	Low risk	reported on all outcomes in objectives	Selection bias - children in intervention group registered for it. Intervention children significantly younger and had more children <5 in household (controlled for in adjusted analysis) Not all families received the same WFP ration distributions	Therapeutic food - blanket feeding	not described	4 months	no	not described	Yes (WFP, MSF through established health centers)	No intervention (may have received WFP family protection ration)	n/a	n/a	yes	4 pots Plumpy'Doz per month (and WFP family protection ration for some families - 78% of enrolled children received 3+ distributions and 59% got all 4) (~50% of children rec'd CSB in first distribution)	see plumpy'doz info + WFP ration
Grellety	2012	Effect of mass supplementation with ready-to-use supplementary food during an anticipated nutriitonal emergency	July to October 2010	Niger	2 districts within Maradi: Guidam Roumdji and Madarounfa	unclear	~ 6-23mo (60-80cm)	Not targeted by nutritional status.	All children within geographical cachement were eligible	n/a	none	MUAC <115mm or WHZ <-3 or edema or medical complications	none	WFP ration distributions (CSB at month 1, cereal/pulses/oil at months 2-4). But varying #s of families received) most families received 1-2 distributions			observational	families enrolled in mass distribution program during a set time period; any family not registered acted as the comparison group. After registration closed, exhaustive enrolment conducted independently by study teams for control group. Registered families were given 4 pots plumpy'doz per month for each child who was 60-80cm at enrollment, plus WFP family rations were given (varying amounts at eac…							No				5 in intervention group 35 in comparison group (may have underestimated mortality in comparison group due to this)	prospective observational cohort	Yes (used propensity score matching, adjusting for variables that were significantly different between the two groups at baseline: age group at baseline, sex, length, baseline WLZ, LAZ and MUACm administrative district, accessibility to health centre)	Not likely	Low risk	All children who did not have outcome of interest at enrolment were included in analysis	Low risk	reported on all outcomes in objectives	Selection bias - children in intervention group registered for it. Intervention children significantly younger and had more children <5 in household (controlled for in adjusted analysis) Not all families received the same WFP ration distributions	Therapeutic food - blanket feeding	not described	4 months	no	not described	Yes (WFP, MSF through established health centers)	No intervention (may have received WFP family protection ration)	n/a	n/a	yes	4 pots Plumpy'Doz per month (and WFP family protection ration for some families - 78% of enrolled children received 3+ distributions and 59% got all 4) (~50% of children rec'd CSB in first distribution)	see plumpy'doz info + WFP ration
Grellety	2012	Effect of mass supplementation with ready-to-use supplementary food during an anticipated nutriitonal emergency	July to October 2010	Niger	2 districts within Maradi: Guidam Roumdji and Madarounfa	unclear	~ 6-23mo (60-80cm)	Not targeted by nutritional status.	All children within geographical cachement were eligible	n/a	none	MUAC <115mm or WHZ <-3 or edema or medical complications	none	WFP ration distributions (CSB at month 1, cereal/pulses/oil at months 2-4). But varying #s of families received) most families received 1-2 distributions			observational	families enrolled in mass distribution program during a set time period; any family not registered acted as the comparison group. After registration closed, exhaustive enrolment conducted independently by study teams for control group. Registered families were given 4 pots plumpy'doz per month for each child who was 60-80cm at enrollment, plus WFP family rations were given (varying amounts at eac…							No				5 in intervention group 35 in comparison group (may have underestimated mortality in comparison group due to this)	prospective observational cohort	Yes (used propensity score matching, adjusting for variables that were significantly different between the two groups at baseline: age group at baseline, sex, length, baseline WLZ, LAZ and MUACm administrative district, accessibility to health centre)	Not likely	Low risk	All children who did not have outcome of interest at enrolment were included in analysis	Low risk	reported on all outcomes in objectives	Selection bias - children in intervention group registered for it. Intervention children significantly younger and had more children <5 in household (controlled for in adjusted analysis) Not all families received the same WFP ration distributions	Therapeutic food - blanket feeding	not described	4 months	no	not described	Yes (WFP, MSF through established health centers)	No intervention (may have received WFP family protection ration)	n/a	n/a	yes	4 pots Plumpy'Doz per month (and WFP family protection ration for some families - 78% of enrolled children received 3+ distributions and 59% got all 4) (~50% of children rec'd CSB in first distribution)	see plumpy'doz info + WFP ration
Grellety	2012	Effect of mass supplementation with ready-to-use supplementary food during an anticipated nutriitonal emergency	July to October 2010	Niger	2 districts within Maradi: Guidam Roumdji and Madarounfa	unclear	~ 6-23mo (60-80cm)	Not targeted by nutritional status.	All children within geographical cachement were eligible	n/a	none	MUAC <115mm or WHZ <-3 or edema or medical complications	none	WFP ration distributions (CSB at month 1, cereal/pulses/oil at months 2-4). But varying #s of families received) most families received 1-2 distributions			observational	families enrolled in mass distribution program during a set time period; any family not registered acted as the comparison group. After registration closed, exhaustive enrolment conducted independently by study teams for control group. Registered families were given 4 pots plumpy'doz per month for each child who was 60-80cm at enrollment, plus WFP family rations were given (varying amounts at eac…							No				5 in intervention group 35 in comparison group (may have underestimated mortality in comparison group due to this)	prospective observational cohort	Yes (used propensity score matching, adjusting for variables that were significantly different between the two groups at baseline: age group at baseline, sex, length, baseline WLZ, LAZ and MUACm administrative district, accessibility to health centre)	Not likely	Low risk	All children who did not have outcome of interest at enrolment were included in analysis	Low risk	reported on all outcomes in objectives	Selection bias - children in intervention group registered for it. Intervention children significantly younger and had more children <5 in household (controlled for in adjusted analysis) Not all families received the same WFP ration distributions	Therapeutic food - blanket feeding	not described	4 months	no	not described	Yes (WFP, MSF through established health centers)	No intervention (may have received WFP family protection ration)	n/a	n/a	yes	4 pots Plumpy'Doz per month (and WFP family protection ration for some families - 78% of enrolled children received 3+ distributions and 59% got all 4) (~50% of children rec'd CSB in first distribution)	see plumpy'doz info + WFP ration
Isanaka	2009	Effect of preventive supplementation with ready-to-use therapeutic food on the nutritional status, mortality and morbidity of children aged 6 to 60 months in Niger	Distribution: Aug to Oct 2006 (surveillance from August 2006 to March 2007)	Niger	2 districts within Maradi: Guidam Roumdji and Madarounfa		6-60mo	not targetted based on malnutrition	Villages with 100-200 children 6-60m, experienced a 15% of greater prevalence of wasting in 2005, were of Houssa ehnic majority (i.e. not nomadic) and were not crossed by main roads were eligible all children with WFH >/= 80% of NCHS reference in	n/a	none	Excludes WFH <80% (not clear whether they actually excluded children with WHZ <-2	unclear	not specified			cRCT	12 villages meeting specifications (100-200 children under 5, not crossed by a major road, 15%+ prevalence of wasting by 2005 census) were randomized to receive supplemental amount of RUTF or no intervention for 3 months and were followed for a total of 6 mo. open-cohort design (children reaching 6 mo were recruited into study and those reaching 60mo were removed)	low risk	slips drawn from a hat (3 to each group in the 2 districts)	low risk	assuming hat was opaque	unclear risk	assessment not blinded	unclear	according to authors (analyzed children in the group they were assigned to based on village randomization; not clear if analysis included all children - flow diagram indicates some children were excluded from primary analysis)		12 clusters (6 intervention, 6 control)				No	unclear risk	authors say it was ITT, but not clear if all children included in the analysis	low risk	reports on everything in protocol		therapeutic feeding	unclear	6 mo or until reached 60mo	reached 60 mo	12 villages	not specified	no intervention	unknown	unknown	yes	RUTF: 1 sachet plumpy'nut per day	500kcal/d
Isanaka	2009	Effect of preventive supplementation with ready-to-use therapeutic food on the nutritional status, mortality and morbidity of children aged 6 to 60 months in Niger	Distribution: Aug to Oct 2006 (surveillance from August 2006 to March 2007)	Niger	3 districts within Maradi: Guidam Roumdji and Madarounfa		6-60mo	not targetted based on malnutrition	Villages with 100-200 children 6-60m, experienced a 15% of greater prevalence of wasting in 2005, were of Houssa ehnic majority (i.e. not nomadic) and were not crossed by main roads were eligible all children with WFH >/= 80% of NCHS reference in	n/a	none	Excludes WFH <80% (not clear whether they actually excluded children with WHZ <-2	unclear	not specified			cRCT	12 villages meeting specifications (100-200 children under 5, not crossed by a major road, 15%+ prevalence of wasting by 2005 census) were randomized to receive supplemental amount of RUTF or no intervention for 3 months and were followed for a total of 6 mo. open-cohort design (children reaching 6 mo were recruited into study and those reaching 60mo were removed)	low risk	slips drawn from a hat (3 to each group in the 2 districts)	low risk	assuming hat was opaque	unclear risk	assessment not blinded	unclear	according to authors (analyzed children in the group they were assigned to based on village randomization; not clear if analysis included all children - flow diagram indicates some children were excluded from primary analysis)		12 clusters (6 intervention, 6 control)				No	unclear risk	authors say it was ITT, but not clear if all children included in the analysis	low risk	reports on everything in protocol		therapeutic feeding	unclear	6 mo or until reached 60mo	reached 60 mo	12 villages	not specified	no intervention	unknown	unknown	yes	RUTF: 1 sachet plumpy'nut per day	500kcal/d
Isanaka	2009	Effect of preventive supplementation with ready-to-use therapeutic food on the nutritional status, mortality and morbidity of children aged 6 to 60 months in Niger	Distribution: Aug to Oct 2006 (surveillance from August 2006 to March 2007)	Niger	3 districts within Maradi: Guidam Roumdji and Madarounfa		6-60mo	not targetted based on malnutrition	Villages with 100-200 children 6-60m, experienced a 15% of greater prevalence of wasting in 2005, were of Houssa ehnic majority (i.e. not nomadic) and were not crossed by main roads were eligible all children with WFH >/= 80% of NCHS reference in	n/a	none	Excludes WFH <80% (not clear whether they actually excluded children with WHZ <-2	unclear	not specified			cRCT	12 villages meeting specifications (100-200 children under 5, not crossed by a major road, 15%+ prevalence of wasting by 2005 census) were randomized to receive supplemental amount of RUTF or no intervention for 3 months and were followed for a total of 6 mo. open-cohort design (children reaching 6 mo were recruited into study and those reaching 60mo were removed)	low risk	slips drawn from a hat (3 to each group in the 2 districts)	low risk	assuming hat was opaque	unclear risk	assessment not blinded	unclear	according to authors (analyzed children in the group they were assigned to based on village randomization; not clear if analysis included all children - flow diagram indicates some children were excluded from primary analysis)		12 clusters (6 intervention, 6 control)				No	unclear risk	authors say it was ITT, but not clear if all children included in the analysis	low risk	reports on everything in protocol		therapeutic feeding	unclear	6 mo or until reached 60mo	reached 60 mo	12 villages	not specified	no intervention	unknown	unknown	yes	RUTF: 1 sachet plumpy'nut per day	500kcal/d
Isanaka	2009	Effect of preventive supplementation with ready-to-use therapeutic food on the nutritional status, mortality and morbidity of children aged 6 to 60 months in Niger	Distribution: Aug to Oct 2006 (surveillance from August 2006 to March 2007)	Niger	3 districts within Maradi: Guidam Roumdji and Madarounfa		6-60mo	not targetted based on malnutrition	Villages with 100-200 children 6-60m, experienced a 15% of greater prevalence of wasting in 2005, were of Houssa ehnic majority (i.e. not nomadic) and were not crossed by main roads were eligible all children with WFH >/= 80% of NCHS reference in	n/a	none	Excludes WFH <80% (not clear whether they actually excluded children with WHZ <-2	unclear	not specified			cRCT	12 villages meeting specifications (100-200 children under 5, not crossed by a major road, 15%+ prevalence of wasting by 2005 census) were randomized to receive supplemental amount of RUTF or no intervention for 3 months and were followed for a total of 6 mo. open-cohort design (children reaching 6 mo were recruited into study and those reaching 60mo were removed)	low risk	slips drawn from a hat (3 to each group in the 2 districts)	low risk	assuming hat was opaque	unclear risk	assessment not blinded	unclear	according to authors (analyzed children in the group they were assigned to based on village randomization; not clear if analysis included all children - flow diagram indicates some children were excluded from primary analysis)		12 clusters (6 intervention, 6 control)				No	unclear risk	authors say it was ITT, but not clear if all children included in the analysis	low risk	reports on everything in protocol		therapeutic feeding	unclear	6 mo or until reached 60mo	reached 60 mo	12 villages	not specified	no intervention	unknown	unknown	yes	RUTF: 1 sachet plumpy'nut per day	500kcal/d
Isanaka	2009	Effect of preventive supplementation with ready-to-use therapeutic food on the nutritional status, mortality and morbidity of children aged 6 to 60 months in Niger	Distribution: Aug to Oct 2006 (surveillance from August 2006 to March 2007)	Niger	3 districts within Maradi: Guidam Roumdji and Madarounfa		6-60mo	not targetted based on malnutrition	Villages with 100-200 children 6-60m, experienced a 15% of greater prevalence of wasting in 2005, were of Houssa ehnic majority (i.e. not nomadic) and were not crossed by main roads were eligible all children with WFH >/= 80% of NCHS reference in	n/a	none	Excludes WFH <80% (not clear whether they actually excluded children with WHZ <-2	unclear	not specified			cRCT	12 villages meeting specifications (100-200 children under 5, not crossed by a major road, 15%+ prevalence of wasting by 2005 census) were randomized to receive supplemental amount of RUTF or no intervention for 3 months and were followed for a total of 6 mo. open-cohort design (children reaching 6 mo were recruited into study and those reaching 60mo were removed)	low risk	slips drawn from a hat (3 to each group in the 2 districts)	low risk	assuming hat was opaque	unclear risk	assessment not blinded	unclear	according to authors (analyzed children in the group they were assigned to based on village randomization; not clear if analysis included all children - flow diagram indicates some children were excluded from primary analysis)		12 clusters (6 intervention, 6 control)				No	unclear risk	authors say it was ITT, but not clear if all children included in the analysis	low risk	reports on everything in protocol		therapeutic feeding	unclear	6 mo or until reached 60mo	reached 60 mo	12 villages	not specified	no intervention	unknown	unknown	yes	RUTF: 1 sachet plumpy'nut per day	500kcal/d
[truncated: 28 more columns]
